# Supplementary material for: Researchers’ Individual Publication Rate Has Not Increased in a Century
Source: PLoS One. 2016 Mar 9;11(3):e0149504. doi: 10.1371/journal.pone.0149504 (PMC4784736; doi:10.1371/journal.pone.0149504)
Supplement: S1 Data — (TXT) [file pone.0149504.s001.txt]

nom	year.min	tot.paps	tot.paps.first	av.coaut	ameuas	discipline	country
aalbers-agj	1998	16	6	6.5625	EU15	cm	nl
aalbers-ahl	1986	5	0	5.8	EU15	cm	nl
aalbers-rft	1997	2	2	1.5	EU15	so	nl
aalbersberg-wij	1986	2	2	2	EU15	bi	nl
aalders-jwg	1968	12	1	4.66666666666667	EU15	es	nl
aalders-mcg	1995	27	5	5.2962962962963	EU15	cm	nl
aalsma-amm	1994	6	1	5	EU15	cm	nl
aarnink-aai	1991	2	0	3.5	EU15	ch	nl
aarnink-aja	1992	27	9	4.59259259259259	EU15	bi	nl
aarsman-meg	1978	12	0	4.5	EU15	bm	nl
aartman-iha	1996	58	11	3.93103448275862	EU15	cm	nl
aarts-act	1995	9	7	4.11111111111111	EU15	ph	nl
aarts-ehl	1980	33	16	3.66666666666667	EU15	o	nl
aarts-fga	1976	7	7	1	EU15	ah	nl
aarts-ghm	1980	13	0	4	N-AM	ch	ca
aarts-hfm	1992	13	7	4.38461538461539	EU15	bi	nl
aarts-hjm	1977	26	10	5.19230769230769	EU15	ph	nl
aarts-jcnm	1984	7	0	5.57142857142857	EU15	cm	nl
aarts-jfm	1966	15	13	2.26666666666667	EU15	ph	nl
aarts-jmmjg	1984	7	2	6.14285714285714	EU15	cm	nl
aarts-lphj	1996	29	0	7.93103448275862	EU15	cm	nl
aarts-mgm	1993	30	7	5.86666666666667	EU15	bi	nl
aarts-njm	1967	14	8	2.35714285714286	EU15	cm	nl
aarts-pamm	1977	19	13	4.78947368421053	EU15	cm	nl
aarts-pgh	1996	5	0	6.6	EU15	ps	nl
aarts-rgkm	1991	11	3	2.63636363636364	EU15	ph	nl
aastuen-djw	1986	8	3	4.375	N-AM	ph	us
abad-jar	1984	2	2	4	EU15	cm	es
abad-mjf	1998	16	2	4	EU15	ps	es
abadie-jfp	1979	2	0	5	EU15	cm	fr
abadie-mjm	1981	59	17	3.05084745762712	EU15	ch	fr
abarbane-hdi	1980	2	2	1	N-AM	ph	us
abarbanel-hdi	1975	26	22	2.57692307692308	N-AM	ph	us
abascal-jlf	1979	25	8	2.96	EU15	ph	es
abayasekara-dre	1985	35	16	4.17142857142857	EU15	cm	uk
abbad-fcb	1982	7	3	3.14285714285714	EU15	cm	nl
abbas-ama	1967	6	5	2.5	EU15	cm	uk
abbas-bah	1975	15	10	1.66666666666667	EU15	ph	uk
abbatt-jpd	1989	50	18	3	N-AM	ch	ca
abbenhuis-hcl	1989	39	18	5.61538461538461	EU15	ch	nl
abbink-tem	1996	14	9	3.71428571428571	EU15	bm	nl
abbott-wgh	1985	29	19	6.03448275862069	N-AM	cm	us
abboud-jlm	1975	43	17	4.72093023255814	EU15	ch	es
abdallah-eam	1983	13	10	3.15384615384615	N-AM	bm	us
abdallahi-oms	1979	3	0	6.66666666666667	EU15	bm	fr
abdelaal-esm	1986	21	18	3.95238095238095	N-AM	bi	ca
abdelaal-yai	1977	33	21	3.06060606060606	N-AM	bi	us
abdelaziz-sam	1975	3	2	2.33333333333333	EU15	cm	uk
abdelfattah-asa	1980	10	7	2.3	N-AM	bm	us
abdelgadir-ieo	1984	6	5	4.16666666666667	N-AM	bi	us
abdelghaffar-kas	1986	28	24	1.85714285714286	N-AM	o	us
abdelhaye-yom	1993	2	1	4.5	EU15	es	fr
abdella-brj	1985	2	1	2.5	N-AM	bm	us
abdelmegied-aes	1989	17	9	4.11764705882353	EU15	ch	dk
abdelrahman-afm	1987	24	22	1.70833333333333	N-AM	es	ca
abdelrahman-ara	1985	21	8	2.85714285714286	N-AM	cm	us
abdulla-ajj	1993	8	5	3.25	EU15	cm	uk
abdullah-watw	1983	29	5	84.7586206896552	EU15	ph	uk
abdullah-waw	1994	2	1	153.5	EU15	ph	uk
abeels-pfj	1980	3	2	1.33333333333333	EU15	bi	be
abel-rjr	1991	37	34	2.75675675675676	AU/NZ	ma	au
abeling-nggm	1977	18	1	4.88888888888889	EU15	cm	nl
abella-seb	1985	4	1	1.75	N-AM	es	us
abeln-eca	1993	23	7	5.43478260869565	EU15	bi	nl
abeloos-jsv	1994	7	0	4.57142857142857	EU15	cm	be
aben-jmm	1990	2	1	3.5	EU15	bi	nl
aben-kkh	1996	43	8	28.5581395348837	EU15	cm	nl
aben-rwm	1977	8	7	2.75	EU15	ch	nl
abercrombie-mlj	1960	12	11	1.5	EU15	ps	uk
abercromby-bml	1936	2	2	1	EU15	cm	uk
aberg-mai	1998	16	7	7.9375	EU15	cm	sw
aberg-thj	1966	2	0	4	EU15	cm	o
abeyratne-rir	1984	5	5	1	N-AM	o	ca
abeysekera-jda	1987	4	3	2.25	EU15	ps	sw
abidi-ssr	1998	15	9	2.13333333333333	N-AM	o	ca
abizanda-jar	1983	5	0	33	EU15	cm	es
ablaza-sgg	1961	20	9	4.75	N-AM	cm	us
abood-hma	1991	3	3	2	EU15	ch	uk
abotsi-gmk	1983	16	9	3.0625	N-AM	ch	us
abouellail-mmm	1983	8	2	2.125	N-AM	o	us
aboush-yey	1983	34	18	2.29411764705882	EU15	cm	uk
aboushaaban-rra	1976	7	7	3.14285714285714	N-AM	ch	us
abraham-eri	1994	17	6	4.70588235294118	N-AM	ph	us
abraham-scs	1984	6	2	3.83333333333333	EU15	ps	uk
abraham-zhl	1985	18	7	5.33333333333333	EU15	bm	uk
abrahamse-ddf	1975	9	9	1	N-AM	ah	us
abrahamson-jla	1983	7	3	5.14285714285714	N-AM	bm	ca
abram-fsh	1964	8	6	1.375	EU15	es	uk
abrams-cal	1965	14	5	3.71428571428571	N-AM	cm	us
abrams-sml	1978	31	7	6.16129032258065	EU15	cm	uk
abramsogg-acg	1992	20	7	6.4	N-AM	cm	ca
abrantes-imd	1988	10	6	2.8	EU15	bm	pt
abrantes-imo	1996	3	0	5.33333333333333	EU15	bm	pt
abrantes-jcc	1992	33	13	4.63636363636364	EU15	ch	pt
abreu-ald	1962	2	0	20	N-AM	cm	us
abreu-mfd	1983	7	7	1	EU15	ah	pt
abugharib-eea	1984	14	9	3.21428571428571	EU15	ch	uk
abuin-cmf	1994	2	1	6	EU15	bi	es
abuin-jms	1985	2	0	6	EU15	cm	es
abusali-pam	1979	5	0	6.8	N-AM	es	us
abushagur-mag	1979	14	9	2.21428571428571	N-AM	ph	us
abuzeid-hah	1973	22	16	3.13636363636364	N-AM	cm	ca
accola-rdm	1960	11	11	1	N-AM	ma	us
acenero-mjf	1996	14	6	4.78571428571429	EU15	cm	es
acevedo-jmp	1984	8	1	6.75	EU15	cm	es
achar-bnn	1962	17	11	2.05882352941176	N-AM	ph	us
acharya-bss	1948	3	3	1.66666666666667	EU15	cm	uk
acharya-yvg	1953	7	6	1.57142857142857	N-AM	ch	us
achenie-lek	1986	15	1	2.53333333333333	N-AM	o	us
acheson-dwk	1980	36	21	4.36111111111111	N-AM	cm	us
acheson-hwk	1953	7	6	1.71428571428571	EU15	cm	uk
acholonu-adw	1989	3	1	2.33333333333333	N-AM	bi	us
ackerman-jjh	1976	67	13	3.83582089552239	N-AM	bm	us
ackermans-paj	1986	5	3	4	EU15	ph	nl
ackerstaff-rga	1982	46	13	5.45652173913043	EU15	cm	nl
ackman-cfd	1967	9	4	3.66666666666667	N-AM	cm	ca
ackrell-bac	1966	37	16	3.40540540540541	N-AM	bm	us
ackroyd-jad	1967	12	10	1.16666666666667	EU15	o	uk
acosta-jal	1994	4	2	3.5	EU15	cm	es
acres-gjk	1959	10	10	2.5	EU15	ch	uk
acton-chc	1979	6	5	2.16666666666667	AU/NZ	cm	au
acuna-jmg	1992	22	2	6.59090909090909	EU15	cm	es
adair-bji	1990	3	0	2.66666666666667	AU/NZ	o	au
adam-akm	1990	24	24	1	N-AM	ah	us
adam-kmg	1951	5	5	1	EU15	bm	uk
adam-paj	1965	47	14	3.46808510638298	N-AM	cm	us
adams-aem	1984	21	9	4	N-AM	bm	us
adams-cbt	1971	49	17	3.02040816326531	EU15	cm	uk
adams-cwm	1955	90	68	2.65555555555556	EU15	cm	uk
adams-daw	1937	2	1	2.5	EU15	ch	uk
adams-gcs	1936	2	2	1	N-AM	ah	us
adams-gdj	1974	3	0	4.33333333333333	EU15	cm	uk
adams-ggw	1982	14	4	3	EU15	cm	uk
adams-jas	1952	38	19	2.21052631578947	N-AM	es	us
adams-jgu	1971	11	11	1	EU15	so	uk
adams-kah	1960	8	0	2.625	N-AM	ch	ca
adams-krh	1982	5	5	5	EU15	cm	uk
adams-mcc	1979	27	27	1	N-AM	ah	us
adams-mme	1973	3	3	1	N-AM	cm	us
adams-mww	1977	74	24	4.06756756756757	N-AM	bm	us
adams-nji	1971	7	7	1.14285714285714	EU15	o	uk
adams-pjhm	1984	4	0	5.5	EU15	bm	nl
adams-rew	1963	19	18	1.15789473684211	N-AM	so	us
adams-rhm	1978	7	7	2.14285714285714	EU15	cm	uk
adams-rjq	1975	15	15	1	N-AM	ah	us
adams-rlp	1963	32	16	2.71875	EU15	bm	uk
adams-sjm	1989	4	0	4	EU15	bi	uk
adams-tjh	1981	3	2	3.33333333333333	EU15	bi	uk
adams-tst	1995	5	2	4.8	EU15	cm	uk
adams-wgs	1902	6	6	1	EU15	so	uk
adamsen-aps	1992	5	3	3.2	EU15	bm	dk
adamson-dja	1991	16	11	3.125	EU15	cm	uk
adamson-iyr	1968	57	38	2.17543859649123	N-AM	cm	ca
adan-ajm	1971	2	1	2	EU15	bm	nl
adan-ijbf	1993	35	16	3	EU15	o	nl
adan-ocg	1988	4	1	3.25	EU15	ch	nl
adan-rah	1990	76	20	5.22368421052632	EU15	cm	nl
adang-aep	1986	15	10	4.93333333333333	EU15	bm	nl
adang-emm	1993	34	11	5.91176470588235	EU15	cm	nl
adang-omj	1984	6	6	1	EU15	ps	nl
addad-jpc	1970	4	3	2.25	EU15	ch	fr
addington-den	1987	3	1	11.3333333333333	N-AM	cm	ca
addink-adf	1961	8	3	2.875	EU15	bm	nl
addink-nwh	1934	7	5	1.42857142857143	EU15	ch	uk
addis-jbl	1982	3	1	5	N-AM	cm	ca
addison-whf	1909	13	11	1.61538461538462	N-AM	bm	us
ade-par	1970	39	6	4.97435897435897	N-AM	es	us
adeagbo-aso	1980	23	20	2.52173913043478	N-AM	cm	us
adelaar-wfh	1978	8	8	1	EU15	ah	nl
adelantado-jvg	1983	32	10	4.09375	EU15	ch	es
adema-dmm	1966	6	3	1.83333333333333	EU15	bi	nl
adkins-awh	1962	8	8	1	N-AM	ah	us
adkins-nje	1986	11	9	2.63636363636364	EU15	o	uk
adler-rpi	1962	12	10	2.41666666666667	N-AM	o	us
adluri-smr	1991	16	12	2.3125	N-AM	o	ca
admiraal-pjj	1989	29	7	5.96551724137931	EU15	cm	nl
admiraal-rjc	1993	19	5	5.42105263157895	EU15	cm	nl
adolfs-mjp	1977	40	7	3.3	EU15	cm	nl
adshead-sam	1967	21	21	1	AU/NZ	so	nz
advokaat-jga	1979	12	7	4.08333333333333	EU15	cm	nl
aelen-jma	1972	6	2	3.5	EU15	bm	nl
aengevaeren-wrm	1988	32	4	5.84375	EU15	cm	nl
aerden-dgam	1989	11	9	1.72727272727273	EU15	es	es
aerdts-sja	1988	5	4	13.4	EU15	cm	nl
aerts-jcjh	1996	39	9	4.12820512820513	EU15	es	nl
aerts-jgjv	1994	17	9	6.29411764705882	EU15	cm	nl
aerts-jmfg	1984	61	16	7.57377049180328	EU15	bm	nl
aerts-lam	1994	4	4	1.25	EU15	bi	nl
aertsen-amhj	1979	24	10	3.08333333333333	EU15	cm	nl
afar-deh	1990	38	13	7.78947368421053	N-AM	bm	us
afonso-amr	1996	15	4	9.86666666666667	EU15	cm	fr
afonso-cam	1991	74	13	3.93243243243243	EU15	ch	pt
afonso-lob	1997	24	8	4.91666666666667	N-AM	bi	ca
afzal-smj	1975	21	7	3.80952380952381	N-AM	cm	us
agapito-jft	1984	3	3	2.66666666666667	N-AM	o	us
agar-jwm	1977	14	10	2.78571428571429	AU/NZ	cm	au
agassiz-djl	1994	4	1	4	EU15	bi	uk
agawin-nsr	1995	30	14	5	EU15	bi	es
agema-wrp	1994	24	10	9.75	EU15	cm	nl
agersborg-hpk	1918	7	7	1	N-AM	bi	us
agnese-pad	1943	4	2	1.75	N-AM	cm	us
agnew-adq	1961	3	3	1.33333333333333	EU15	bi	uk
agnew-lrc	1946	17	17	1.29411764705882	N-AM	cm	us
agnew-ral	1955	4	3	2	EU15	cm	uk
agnew-rdm	1982	6	0	5	EU15	bi	uk
agodoa-lyc	1983	29	3	8.68965517241379	N-AM	cm	us
agrawal-ngb	1995	26	7	10.0769230769231	N-AM	cm	us
agreda-jml	1973	2	1	2.5	EU15	cm	es
agrell-ips	1949	3	3	1.33333333333333	EU15	bm	sw
agterof-wgm	1972	5	2	2.6	EU15	ch	nl
aguado-jlr	1982	2	0	5.5	EU15	cm	es
agudo-jas	1998	4	3	3.75	EU15	bi	es
agueras-sryc	1990	2	0	3	EU15	cm	es
aguerri-jal	1996	77	21	6.67532467532468	EU15	es	es
aguiar-rct	1993	67	30	6.56716417910448	N-AM	cm	us
aguilar-jmv	1990	13	5	11.3846153846154	EU15	cm	es
aguilar-mde	1994	7	5	5.71428571428571	EU15	cm	es
aguinaga-mdp	1989	16	5	5.8125	N-AM	cm	us
aguirregoitia-fjd	1982	5	3	6	EU15	cm	es
agullo-jlr	1981	3	0	10.6666666666667	EU15	cm	es
agundez-jag	1992	89	30	6.96629213483146	EU15	cm	es
agur-amr	1997	9	0	4.55555555555556	N-AM	cm	ca
agus-msd	1995	21	12	4.09523809523809	N-AM	cm	us
agusti-agn	1983	64	22	5.6875	EU15	cm	es
agustin-jts	1993	3	2	3.66666666666667	N-AM	bm	us
agustin-tbs	1993	4	0	11.5	N-AM	bm	us
agyei-wka	1978	10	10	1.4	N-AM	so	us
ahern-jcm	1998	25	15	2.72	N-AM	bi	us
ahiakpor-jcw	1982	20	20	1.05	N-AM	so	us
ahl-jsb	1989	19	7	2.89473684210526	N-AM	bi	us
ahlgren-gtw	1992	15	15	1	N-AM	ah	us
ahlgren-rce	1991	3	3	1	N-AM	o	us
ahlquist-jao	1989	15	8	3.73333333333333	EU15	cm	uk
ahlstrom-rvn	1991	3	3	2.33333333333333	N-AM	so	us
ahmad-ras	1988	6	4	3.16666666666667	EU15	cm	uk
ahmad-wiu	1989	22	14	2.31818181818182	EU15	o	uk
ahmed-ahm	1969	11	10	2.09090909090909	EU15	ch	uk
ahmed-aih	1991	6	3	3.83333333333333	EU15	cm	uk
ahmed-akw	1987	18	7	3	N-AM	o	ca
ahmed-amh	1989	2	1	4.5	EU15	bi	fr
ahmed-arh	1992	9	4	5.77777777777778	EU15	bm	uk
ahmed-awk	1982	3	1	2.66666666666667	EU15	bi	uk
ahmed-cmi	1980	16	9	4.1875	N-AM	bm	us
ahmed-cms	1981	3	3	2	EU15	bi	uk
ahmed-heh	1990	4	0	3.5	EU15	o	uk
ahmed-mah	1994	2	2	4	EU15	cm	uk
ahmed-mas	1996	9	7	4.66666666666667	EU15	cm	uk
ahmed-mge	1986	3	2	3.33333333333333	EU15	bm	uk
ahmed-mmi	1977	8	7	2.625	N-AM	o	us
ahmed-nag	1975	18	17	2.33333333333333	EU15	ph	uk
ahmed-sms	1975	18	17	1.55555555555556	N-AM	ps	ca
ahmed-sns	1996	30	5	8.1	EU15	cm	fr
ahmer-bmm	1993	20	6	4.25	N-AM	bm	us
ahn-rmc	1982	3	3	4.33333333333333	EU15	ph	nl
ahren-keb	1965	3	1	2.66666666666667	EU15	cm	sw
ahrend-mhj	1985	10	4	3	EU15	cm	de
aik-dlh	1997	9	9	1.88888888888889	EU15	o	sw
aiken-clv	1975	28	7	4.57142857142857	N-AM	es	us
aikman-gcl	1971	23	9	3.1304347826087	N-AM	es	ca
aine-rat	1982	3	0	3.66666666666667	EU15	cm	fi
ainsa-jlb	1974	8	3	3.625	EU15	cm	es
ainscough-jfx	1996	22	6	5.59090909090909	EU15	bm	uk
ainscow-dap	1975	4	1	2.75	EU15	cm	uk
ainsworth-mds	1976	10	7	1.7	N-AM	ps	us
airaksinen-jke	1985	9	2	6.44444444444444	EU15	cm	fi
airaksinen-kej	1985	92	38	5.75	EU15	cm	fi
aird-ega	1972	16	12	2.375	EU15	cm	uk
aires-fjcs	1993	32	7	5.625	EU15	ch	fr
airlie-maa	1977	11	5	4.72727272727273	EU15	cm	uk
aitchison-ijr	1963	9	8	1.88888888888889	EU15	ph	uk
aitken-cgg	1976	25	14	3.88	EU15	bm	uk
aitken-eab	1989	16	3	3.5	AU/NZ	bi	au
aitken-gjm	1966	23	21	1.69565217391304	N-AM	o	ca
aitken-gwe	1954	2	2	2.5	AU/NZ	cm	au
aitken-hgj	1951	36	35	1.02777777777778	N-AM	ah	us
aitken-mrf	1996	25	6	5.6	EU15	cm	uk
aitken-rcb	1960	41	27	2.68292682926829	EU15	cm	uk
aitken-rnc	1955	11	7	1.90909090909091	EU15	bm	uk
aitken-thg	1939	4	3	1.75	N-AM	bi	us
ajayi-aal	1993	18	14	2.33333333333333	N-AM	cm	us
akehurst-frp	1975	10	10	1	N-AM	ah	us
akerboom-hbm	1979	23	5	4.34782608695652	EU15	cm	nl
akerman-keo	1976	86	33	2.63953488372093	EU15	bm	fi
akerman-sba	1969	6	3	2.5	EU15	cm	sw
akha-aas	1996	19	8	4.73684210526316	N-AM	cm	us
akhtaruzzaman-afm	1977	12	12	2.08333333333333	EU15	o	fi
aki-snvk	1994	35	11	3.88571428571429	N-AM	ch	us
akkerhuis-gajmjo	1991	10	9	2.9	EU15	bi	nl
akkerman-jwn	1975	111	33	3.62162162162162	EU15	cm	nl
akkerman-maj	1987	6	4	3.5	EU15	ch	nl
akkermans-adl	1977	30	8	3.1	EU15	bi	nl
akkermans-jpwm	1976	20	12	2.6	EU15	cm	nl
akkermans-lma	1975	65	17	4.70769230769231	EU15	cm	nl
akkermans-pmmg	1992	4	4	2.75	EU15	so	nl
akkersdijk-gjm	1983	13	8	4.69230769230769	EU15	cm	nl
akpan-eej	1968	3	2	2	EU15	bi	uk
akroyd-tnw	1965	12	5	7.33333333333333	EU15	o	uk
alaaldeen-daa	1993	41	11	5.78048780487805	EU15	cm	uk
alaffan-iam	1985	17	11	2.29411764705882	EU15	cm	uk
alaghbar-mna	1983	4	4	5.5	EU15	cm	uk
alain-pnd	1989	2	0	2	EU15	o	fr
alam-smk	1988	14	4	2.78571428571429	N-AM	ph	us
alam-smn	1990	2	2	3	AU/NZ	es	au
alam-sms	1991	9	8	1.88888888888889	N-AM	so	us
alani-fss	1993	5	3	4	EU15	cm	uk
alani-skj	1983	27	21	2.74074074074074	EU15	o	uk
alaoui-aek	1986	2	2	1	EU15	ma	fr
alavalapati-jrr	1995	40	11	3.075	N-AM	bi	us
alavanja-mcr	1987	72	27	5.65277777777778	N-AM	cm	us
alaveras-aeg	1988	3	2	4	EU15	cm	o
alba-lmp	1997	6	1	5	EU15	bi	es
albano-jdm	1971	33	14	4.81818181818182	EU15	cm	uk
albasini-jla	1981	23	5	6.47826086956522	EU15	cm	es
albayati-zaf	1981	10	7	2.9	N-AM	cm	us
albermani-fga	1988	31	10	2.80645161290323	AU/NZ	o	au
albero-mjm	1986	2	0	5.5	EU15	cm	es
albers-fwj	1987	73	12	4.34246575342466	EU15	cm	nl
albers-gaa	1978	19	9	4	EU15	bi	nl
albers-ghr	1986	13	6	4	EU15	cm	nl
albers-mjij	1994	21	5	5.28571428571429	EU15	cm	nl
albers-pch	1989	7	6	3	EU15	bi	nl
albert-tse	1994	12	6	5.91666666666667	N-AM	cm	us
albert-whw	1973	3	2	2.66666666666667	EU15	cm	de
alberti-gmm	1970	3	0	5.33333333333333	EU15	cm	uk
alberti-jff	1992	3	0	5.33333333333333	EU15	cm	es
alberti-kggm	1978	3	0	7.66666666666667	EU15	cm	uk
alberti-kgm	1963	72	36	3.22222222222222	EU15	cm	uk
alberti-kgmm	1974	496	37	4.59677419354839	EU15	cm	uk
alberts-wck	1997	5	4	7	N-AM	ph	us
albin-jmp	1990	19	19	1.10526315789474	EU15	ma	sw
albino-jen	1991	9	8	3.55555555555556	N-AM	ps	us
alblas-abv	1981	12	5	3.66666666666667	EU15	cm	nl
albracht-spj	1975	51	20	3.35294117647059	EU15	bm	nl
albrechts-jcm	1994	28	0	6.35714285714286	EU15	bm	nl
albrektsson-bej	1987	5	2	6.2	EU15	cm	sw
albuquerque-lmpc	1989	18	5	3.72222222222222	EU15	ch	pt
albuquerque-mlc	1980	8	3	4.25	N-AM	cm	us
alcada-mnmp	1992	11	6	3.72727272727273	EU15	cm	pt
alcalde-mcb	1995	6	1	3.83333333333333	EU15	cm	es
alcantud-jcr	1997	24	24	1.91666666666667	EU15	so	es
alcazar-hbs	1974	5	4	2.8	EU15	ch	uk
alcazar-mpm	1984	2	0	4.5	EU15	ch	es
alche-jdd	1991	2	1	5.5	EU15	bm	es
alcocer-mjc	1990	22	7	5.59090909090909	EU15	bm	uk
alcock-ajw	1954	5	0	3	N-AM	cm	ca
aldahash-sya	1977	4	4	2	EU15	cm	uk
alday-jdm	1993	2	0	6.5	EU15	cm	es
alden-rth	1969	20	11	2.15	N-AM	o	ca
aldenhoff-ybj	1995	16	9	4.75	EU15	bm	nl
alderson-jea	1959	2	2	1	N-AM	ch	ca
alderton-dhm	1977	21	16	2.23809523809524	EU15	es	uk
aldor-tam	1963	5	3	2.4	N-AM	cm	ca
aldred-pje	1972	4	4	1.75	EU15	ph	uk
aldred-rel	1985	21	21	2.76190476190476	AU/NZ	ma	nz
aldrich-dta	1957	8	3	2.25	EU15	bi	uk
aldujaili-eas	1975	35	13	4.08571428571429	EU15	cm	uk
ale-bjm	1980	5	5	1.6	EU15	o	nl
aleem-hmi	1971	2	0	2.5	N-AM	bm	us
aleem-mih	1953	19	17	1.89473684210526	N-AM	bm	us
alegria-jjg	1984	2	1	3.5	EU15	cm	es
alegria-jsd	1985	4	0	3.25	EU15	ch	es
aleixandre-mpj	1994	3	3	1	EU15	o	es
alejandro-cfd	1963	3	3	1	N-AM	so	us
alejandro-jmd	1983	95	95	1	EU15	ah	es
alejandro-vsj	1979	3	3	2	N-AM	cm	us
aleman-bmp	1990	33	8	6.90909090909091	EU15	cm	nl
alemany-mmg	1996	47	22	4.48936170212766	EU15	ph	es
alencar-psc	1986	9	2	3.22222222222222	N-AM	o	ca
alenza-mdp	1994	7	4	5.71428571428571	EU15	cm	es
alessie-rjm	1997	4	1	3	EU15	so	nl
alexander-bjr	1994	18	2	4.94444444444444	AU/NZ	bi	nz
alexander-cmo	1987	63	24	3.9047619047619	N-AM	es	us
alexander-cmod	1989	11	4	3.63636363636364	N-AM	es	us
alexander-fad	1938	9	3	2.55555555555556	N-AM	cm	us
alexander-gjm	1980	183	22	5.66120218579235	EU15	cm	uk
alexander-jid	1979	32	9	2.75	N-AM	o	us
alexander-jjg	1969	22	22	1	N-AM	ah	us
alexander-jod	1955	4	4	1.25	EU15	cm	uk
alexander-jrm	1992	5	5	2.2	AU/NZ	ps	au
alexander-jsa	1988	2	0	5	AU/NZ	bi	au
alexander-kjw	1956	10	10	1.3	EU15	so	uk
alexander-kna	1994	4	3	1.5	EU15	bi	uk
alexander-ktw	1981	12	10	3.08333333333333	EU15	ch	uk
alexander-mjl	1976	12	11	1.5	N-AM	so	ca
alexander-msm	1986	9	7	3.33333333333333	EU15	cm	uk
alexander-mvc	1979	8	8	1	N-AM	ah	us
alexander-nde	1990	35	7	7.77142857142857	EU15	cm	uk
alexander-rjt	1993	3	1	4.33333333333333	EU15	cm	uk
alexander-rmn	1977	2	2	1	EU15	bi	uk
alexander-sdb	1987	16	8	2.375	N-AM	o	ca
alexander-sph	1989	86	24	3.56976744186047	EU15	cm	uk
alexander-tjl	1962	7	1	3.57142857142857	EU15	cm	uk
alexander-wrj	1990	11	8	1.63636363636364	AU/NZ	so	nz
alexanderson-efw	1914	5	5	1.2	N-AM	o	us
alexandre-gpj	1962	8	1	3.125	EU15	cm	be
alexiuk-nam	1993	7	4	2.42857142857143	N-AM	cm	ca
alexson-seh	1984	38	8	3.89473684210526	EU15	bm	sw
alferdinck-jwam	1981	4	1	2.5	EU15	cm	nl
alferez-mjm	1990	28	4	7.10714285714286	EU15	bm	es
alfonsin-jlr	1998	21	10	1.85714285714286	EU15	ma	fr
alford-bwe	1963	22	22	1	EU15	ah	uk
alford-nmn	1989	2	1	5	EU15	o	uk
alfred-lcr	1955	16	9	1.8125	N-AM	ph	ca
algailany-kas	1975	5	4	2.4	EU15	cm	uk
alghazi-msal	1978	10	5	5.2	N-AM	ph	ca
alhakiem-mhh	1981	8	5	3.75	EU15	cm	uk
alhassani-sts	1975	30	6	2.66666666666667	EU15	o	uk
ali-aae	1968	2	0	2	EU15	bi	uk
ali-aas	1989	2	0	5	N-AM	ch	ca
ali-acy	1986	7	5	3.57142857142857	N-AM	cm	ca
ali-aka	1978	6	5	3	N-AM	bi	us
ali-ams	1990	10	8	1.5	N-AM	bi	us
ali-asa	1978	4	4	2	EU15	bi	dk
ali-brs	1992	17	10	3.88235294117647	EU15	bm	uk
ali-faf	1982	5	4	2.6	N-AM	bi	us
ali-fea	1992	2	1	3.5	AU/NZ	ch	au
ali-ikm	1998	20	8	6.65	N-AM	bm	us
ali-kam	1986	16	10	2.875	EU15	o	sw
ali-khm	1969	21	13	2.85714285714286	EU15	o	uk
ali-mam	1966	44	20	2.95454545454545	N-AM	cm	ca
ali-mes	1977	7	4	3.28571428571429	EU15	ch	uk
ali-mms	1991	5	0	4.2	EU15	bm	de
ali-msm	1989	10	6	3	AU/NZ	o	au
ali-sam	1977	9	6	2.66666666666667	EU15	ch	uk
ali-smf	1968	38	9	2.31578947368421	N-AM	o	ca
alibhai-hik	1996	14	2	5	EU15	cm	uk
alibhai-smh	1992	66	45	3.60606060606061	N-AM	cm	ca
alighieri-sds	1977	2	0	3	EU15	es	it
alija-jjf	1997	2	0	6	EU15	cm	es
alings-amw	1989	9	7	3.33333333333333	EU15	cm	nl
alino-jjli	1971	2	2	1	EU15	cm	es
alix-ajp	1973	45	28	3.11111111111111	EU15	ch	fr
aliyu-mds	1995	17	15	1.82352941176471	N-AM	o	ca
aljabar-naa	1984	9	6	3	EU15	ch	uk
aljassim-ram	1990	17	11	3.58823529411765	AU/NZ	bi	au
alkahali-msn	1994	6	5	4.66666666666667	EU15	ph	uk
alkemade-ctj	1948	18	12	2	EU15	ph	nl
alkemade-hac	1993	11	4	6.09090909090909	EU15	cm	nl
alkemade-pfa	1982	37	14	4.7027027027027	EU15	ph	nl
alkhudhairy-dha	1986	3	2	5	EU15	es	it
allaart-maf	1990	6	2	6.5	EU15	es	nl
allaby-mak	1983	3	3	1.33333333333333	EU15	bm	uk
allan-bds	1991	31	18	4.19354838709677	EU15	cm	uk
allan-dgc	1952	4	4	1	EU15	ah	uk
allan-dme	1974	3	1	3	N-AM	bm	us
allan-dsj	1998	16	4	7.75	N-AM	bm	us
allan-etb	1978	2	1	2	AU/NZ	cm	au
allan-irh	1952	4	3	1.75	EU15	bi	uk
allan-jab	1970	2	1	1.5	N-AM	ps	ca
allan-jem	1988	6	3	4.16666666666667	EU15	es	o
allan-njr	1973	9	9	1	N-AM	so	us
allan-sjr	1994	12	9	3.16666666666667	EU15	cm	uk
allan-tnk	1963	8	2	7.625	N-AM	cm	us
allan-trs	1987	2	2	1	EU15	o	uk
allan-wsa	1954	5	1	2	EU15	cm	uk
allard-rhb	1981	14	10	2.5	EU15	cm	nl
allcock-rjn	1995	23	10	7.26086956521739	AU/NZ	cm	au
allefs-jjhm	1990	4	4	4.75	EU15	bi	nl
alleman-erj	1981	2	0	3.5	EU15	cm	nl
allen-aeg	1997	6	6	1	N-AM	so	us
allen-cfh	1923	39	25	2.05128205128205	N-AM	ch	us
allen-cmc	1973	13	10	2.15384615384615	EU15	cm	uk
allen-crg	1997	5	0	3.4	EU15	ch	uk
allen-ctb	1977	2	1	4	N-AM	cm	ca
allen-ejb	1978	5	5	1	N-AM	ah	us
allen-fcl	1980	6	4	1.5	AU/NZ	ps	au
allen-fmb	1926	2	2	1	EU15	cm	uk
allen-jjb	1995	162	26	3.26543209876543	N-AM	ps	us
allen-jpb	1971	10	10	1.2	N-AM	o	ca
allen-jpc	1968	3	2	1.33333333333333	N-AM	o	us
allen-jrl	1962	61	60	1.13114754098361	EU15	es	uk
allen-jrm	1980	7	5	2.28571428571429	EU15	bi	uk
allen-jwa	1998	44	18	4.86363636363636	EU15	bm	uk
allen-kda	1937	4	2	2	N-AM	cm	us
allen-kgd	1974	38	16	2.86842105263158	N-AM	bm	us
allen-lah	1982	13	7	3.23076923076923	N-AM	bm	us
allen-ljs	1983	16	12	2.375	N-AM	bi	us
allen-mjb	1975	23	23	1	N-AM	ah	us
allen-mjm	1998	3	2	5	N-AM	cm	ca
allen-pbr	1958	5	2	3.2	N-AM	cm	ca
allen-pem	1953	27	24	2.96296296296296	AU/NZ	ch	au
allen-phg	1957	11	6	4.45454545454545	EU15	o	uk
allen-rdm	1982	48	11	6.64583333333333	AU/NZ	cm	au
allen-res	1997	6	2	3.83333333333333	AU/NZ	o	nz
allen-rgd	1931	48	47	1.0625	EU15	so	uk
allen-rjl	1940	5	5	1.6	EU15	bi	uk
allen-rka	1983	11	9	2.45454545454545	AU/NZ	cm	au
allen-rma	1973	2	2	1	N-AM	ah	us
allen-rwk	1992	24	6	3.25	EU15	o	uk
allen-sem	1996	5	4	1.6	N-AM	o	us
allen-shg	1958	24	15	2.58333333333333	N-AM	bm	us
allen-sjm	1916	4	4	1	N-AM	ph	us
allen-tfh	1971	13	8	2	N-AM	bi	us
allen-tgj	1984	24	16	2.66666666666667	EU15	bm	uk
allen-tja	1980	23	20	2.21739130434783	EU15	bm	uk
allen-wmc	1959	12	9	1.5	EU15	cm	uk
allenby-rbjt	1975	15	14	2.33333333333333	EU15	ma	uk
allerheiligen-srb	1983	7	1	4	N-AM	cm	us
allersma-hgb	1982	3	3	1.66666666666667	EU15	es	nl
allery-mbp	1969	2	0	2.5	EU15	o	uk
alley-mrk	1991	19	7	7.89473684210526	N-AM	bm	us
alleyne-hsk	1997	11	0	6.09090909090909	EU15	es	uk
allison-dcs	1963	7	7	2.28571428571429	N-AM	ph	us
allison-jac	1949	4	3	2.25	N-AM	ch	us
allison-jrd	1985	4	3	1.75	EU15	cm	uk
allison-lmc	1980	7	2	4.71428571428571	EU15	bm	uk
allison-med	1989	8	4	4.375	EU15	cm	uk
allison-mem	1969	39	17	4.28205128205128	EU15	cm	uk
allison-wwm	1967	29	14	6.75862068965517	EU15	ph	uk
allnutt-fct	1982	17	11	3.41176470588235	N-AM	bi	us
allott-teh	1992	16	2	4.5	EU15	es	uk
allsop-nwh	1986	4	1	10	EU15	o	uk
allsopp-dwe	1986	26	3	3.34615384615385	EU15	ph	uk
allt-wec	1963	9	3	3.33333333333333	N-AM	cm	ca
allum-jae	1969	5	5	1	N-AM	es	ca
allwright-spa	1978	6	4	2.16666666666667	EU15	cm	o
ally-jrr	1974	3	3	2.66666666666667	N-AM	bi	us
almaini-aea	1974	5	5	1.8	EU15	o	uk
almaraz-jlh	1983	3	0	6.33333333333333	EU15	cm	es
almasoudi-nal	1986	8	7	2.125	EU15	bm	uk
almay-bgl	1978	20	8	4.1	EU15	cm	sw
almaydama-hma	1990	7	7	3.28571428571429	EU15	ch	uk
almeida-apg	1994	10	6	5.9	EU15	bi	pt
almeida-cmr	1998	39	15	3.94871794871795	EU15	es	pt
almeida-eac	1995	24	7	7.25	N-AM	bm	us
almeida-era	1994	4	1	6	N-AM	bm	us
almeida-jaa	1996	6	0	5.5	EU15	bm	pt
almeida-jas	1996	9	8	4.11111111111111	EU15	ch	pt
almeida-jmg	1984	2	1	2	EU15	bm	es
almeida-lms	1995	2	1	4.5	EU15	cm	pt
almeida-mjm	1990	2	0	6.5	EU15	ch	pt
almeida-ofx	1980	61	21	3.63934426229508	EU15	cm	de
almeida-pff	1992	28	10	3.39285714285714	N-AM	bm	us
almeida-sfp	1997	17	3	6.29411764705882	EU15	bi	pt
almeida-sspr	1989	7	5	3.71428571428571	EU15	ch	pt
almekinders-cjm	1991	14	13	2.21428571428571	EU15	bi	nl
almendro-jme	1992	2	2	4	EU15	ch	es
almodhefer-akj	1983	3	3	3.33333333333333	EU15	bm	uk
almondhiry-hab	1975	5	2	2.6	N-AM	cm	us
almurrani-swk	1993	7	4	4.85714285714286	N-AM	bm	us
alonso-arh	1987	3	2	3.33333333333333	EU15	cm	es
alonso-cma	1997	17	7	7.05882352941176	EU15	ch	pt
alonso-dov	1989	26	9	3.88461538461538	N-AM	bm	us
alonso-eiv	1996	5	1	4.6	EU15	ch	es
alonso-fjg	1983	31	16	5.03225806451613	EU15	ch	es
alonso-fjm	1991	21	0	6.28571428571429	EU15	bm	es
alonso-jag	1983	2	1	5.5	EU15	cm	es
alonso-jct	1985	4	2	4.75	EU15	cm	es
alonso-jif	1942	3	2	1.33333333333333	EU15	ch	es
alonso-jig	1984	40	14	3.875	EU15	ch	es
alonso-jja	1978	7	1	4.85714285714286	EU15	cm	es
alonso-jjm	1988	16	0	3.8125	EU15	bi	es
alonso-jlg	1982	6	0	4.66666666666667	EU15	cm	es
alonso-jli	1996	23	6	4.52173913043478	EU15	cm	es
alonso-jll	1976	3	1	3.33333333333333	EU15	bm	es
alonso-jlm	1975	5	3	6.4	EU15	cm	es
alonso-jlp	1997	12	9	4.33333333333333	EU15	cm	es
alonso-jmm	1989	16	3	4.9375	EU15	bm	es
alonso-jmn	1998	9	5	8.55555555555556	EU15	cm	es
alonso-jmq	1996	14	0	3.57142857142857	EU15	es	es
alonso-map	1986	2	0	3.5	EU15	ch	es
alonso-mas	1983	3	1	4.66666666666667	EU15	cm	es
alonso-mat	1988	3	3	4.33333333333333	EU15	cm	es
alonso-mbd	1995	16	4	8.6875	EU15	cm	uk
alonso-mcm	1980	3	0	5	EU15	cm	es
alonso-mjb	1992	2	2	4	EU15	cm	es
alonsozana-elc	1993	9	2	5.22222222222222	N-AM	cm	us
alphen-cck	1951	2	2	1	EU15	cm	nl
alpherts-wcj	1986	21	5	5	EU15	cm	nl
alphey-tjw	1970	23	16	2.08695652173913	EU15	bi	uk
alrodhan-nrf	1986	17	12	4.11764705882353	N-AM	cm	us
alsalehi-far	1977	4	4	2.75	EU15	o	uk
alsbach-gpj	1980	6	1	5.5	EU15	cm	nl
alsem-whm	1976	13	10	3.69230769230769	EU15	ph	nl
alshakarchi-mrg	1976	4	0	2.25	EU15	o	uk
alshawi-fan	1987	6	6	1.5	EU15	o	uk
altaba-ari	1989	48	23	3.5625	N-AM	bm	us
altes-cpk	1967	10	5	2.2	EU15	ph	fr
altham-jej	1971	16	16	1	EU15	ah	uk
altham-pme	1969	15	12	1.2	EU15	ma	uk
altimimi-mak	1982	3	0	2.33333333333333	EU15	bi	uk
altingvongeusau-fam	1967	3	3	1	EU15	so	nl
altink-wmm	1984	8	6	1.75	EU15	ps	nl
altizer-tjj	1971	17	17	1	N-AM	ah	us
altman-jfb	1982	10	0	6.8	EU15	cm	uk
altmann-gtm	1988	24	16	2.04166666666667	EU15	ps	uk
altmann-ljp	1997	25	8	4.24	N-AM	cm	us
alton-ewfw	1987	144	30	6.54861111111111	EU15	cm	uk
alton-jdm	1964	7	0	2.57142857142857	N-AM	cm	ca
altounyan-rec	1958	2	0	3	EU15	cm	uk
alvarez-amr	1991	4	2	4.5	EU15	cm	es
alvarez-cic	1991	2	0	5.5	EU15	cm	es
alvarez-ijp	1986	2	0	3.5	EU15	ch	es
alvarez-jav	1982	8	0	3.5	EU15	cm	es
alvarez-jcb	1988	3	0	4	EU15	cm	es
alvarez-jcm	1986	2	1	6.5	EU15	cm	es
alvarez-jcp	1997	6	1	5	EU15	cm	de
alvarez-jjc	1996	5	5	2.8	EU15	cm	es
alvarez-jla	1986	2	0	5	EU15	bm	es
alvarez-jlm	1986	18	11	3.77777777777778	EU15	ch	es
alvarez-jlr	1979	10	6	5.6	EU15	cm	es
alvarez-jma	1993	4	1	3.75	EU15	bi	es
alvarez-jmn	1980	3	2	2.66666666666667	EU15	cm	es
alvarez-jmr	1991	2	1	3.5	EU15	cm	es
alvarez-jna	1998	24	24	3.33333333333333	EU15	ma	es
alvarez-jrs	1984	6	5	3.33333333333333	EU15	cm	es
alvarez-lef	1994	3	0	5	EU15	ch	es
alvarez-lfc	1989	2	1	3.5	EU15	cm	es
alvarez-lhr	1996	41	40	1.51219512195122	EU15	so	fi
alvarez-maa	1992	2	1	9	EU15	cm	es
alvarez-mag	1971	3	3	1.33333333333333	EU15	ma	es
alvarez-mas	1984	2	2	3	EU15	ch	es
alvarez-mcf	1982	4	1	3.5	EU15	cm	es
alvarez-mdg	1981	13	0	3.69230769230769	EU15	ch	es
alvarez-mgd	1988	2	0	7	EU15	cm	es
alvarez-mjf	1982	2	0	5.5	EU15	cm	es
alvarez-mjg	1989	3	2	3.33333333333333	EU15	ch	es
alvarez-mjl	1987	8	1	7.625	EU15	cm	es
alvarez-mjp	1994	3	1	4	EU15	ah	es
alvarez-pjj	1991	69	7	3.53623188405797	N-AM	es	us
alvarez-pjm	1985	8	0	4.75	EU15	cm	es
alvarezarenas-teg	1994	21	20	2.80952380952381	EU15	ph	es
alvarezcoque-mcg	1979	49	9	3.77551020408163	EU15	ch	es
alvarino-jmr	1992	19	3	4.89473684210526	EU15	bi	es
alves-acp	1969	7	5	2.14285714285714	EU15	ph	uk
alves-cjs	1997	20	19	2.15	EU15	ma	pt
alves-cma	1995	4	3	4.75	EU15	ch	pt
alves-hjs	1989	2	2	1	EU15	ah	pt
alves-jac	1996	9	8	4.11111111111111	EU15	ch	uk
alves-maf	1958	10	2	3.1	EU15	ph	pt
alves-meaf	1979	19	3	4.21052631578947	N-AM	cm	us
alves-mif	1992	10	6	2.2	EU15	ma	pt
alvir-jmj	1988	54	10	6.18518518518519	N-AM	cm	us
alward-wlm	1985	103	23	7.20388349514563	N-AM	cm	us
alwash-mam	1987	7	7	1.28571428571429	N-AM	ma	us
alwayn-ipj	1994	55	14	8.65454545454545	N-AM	cm	us
aly-amm	1978	3	2	2	N-AM	o	ca
aly-eah	1975	2	2	3	EU15	o	uk
aly-eeaa	1985	23	21	1.65217391304348	N-AM	ma	ca
aly-mam	1986	5	2	5	N-AM	bi	us
aly-sah	1978	5	5	2	N-AM	o	ca
ama-pfm	1986	6	4	4.66666666666667	N-AM	cm	ca
amado-fml	1996	30	3	5.76666666666667	EU15	ch	pt
amado-lem	1989	12	8	4.33333333333333	EU15	cm	es
amador-jtr	1993	8	1	12.25	EU15	cm	es
amand-als	1987	4	0	5.75	N-AM	es	us
amar-mja	1995	26	9	8.11538461538461	N-AM	bm	us
amarakoon-vrw	1980	25	3	5.48	N-AM	o	us
amaral-jmv	1993	6	0	5.16666666666667	EU15	cm	pt
amaral-lan	1993	118	30	4.77966101694915	N-AM	ph	us
amaral-lmpf	1995	36	0	4.97222222222222	EU15	ch	pt
amarante-mtj	1994	17	3	4.70588235294118	N-AM	cm	us
amaratunga-gaj	1985	140	15	4.19285714285714	EU15	ph	uk
amato-rss	1976	3	2	2	N-AM	cm	us
amavilah-vhs	1993	5	5	1	N-AM	so	us
ambaum-mhp	1995	20	9	2.15	EU15	es	uk
ambler-jfr	1961	3	3	2	N-AM	o	ca
ambrosio-jac	1990	25	9	2.32	EU15	o	pt
ambrosius-bac	1985	27	3	4.03703703703704	EU15	es	nl
ambrosius-hpmm	1977	15	7	4.73333333333333	EU15	ch	nl
ameen-jrm	1984	3	3	1.33333333333333	EU15	o	uk
amend-wjc	1964	10	1	6.3	N-AM	cm	us
ament-ajha	1993	34	1	4.82352941176471	EU15	cm	nl
amer-hah	1991	3	0	5.33333333333333	EU15	cm	de
america-ahp	1992	4	2	5.25	EU15	bi	nl
amerongen-avn	1977	61	26	4.32786885245902	EU15	cm	nl
amerongen-gpv	1996	56	17	5.67857142857143	EU15	cm	nl
amery-wkp	1971	2	1	13.5	EU15	cm	be
ames-gcw	1975	36	24	2.11111111111111	N-AM	bi	us
ames-gfl	1970	30	13	2.73333333333333	N-AM	bm	us
ames-prj	1990	88	43	6.20454545454545	EU15	cm	uk
amesbury-bdw	1990	2	2	1	EU15	cm	uk
amess-jal	1976	51	6	4.84313725490196	EU15	cm	uk
ameszvoorhoeve-whm	1981	3	0	3.33333333333333	EU15	so	nl
amiens-chu	1989	3	0	4.66666666666667	EU15	cm	fr
amin-mhg	1993	17	8	5.35294117647059	EU15	ph	uk
amin-mhs	1996	52	26	7.03846153846154	N-AM	ph	ca
amirouche-fml	1987	34	21	2.23529411764706	N-AM	o	us
ammerlaan-caj	1963	11	6	2.45454545454545	EU15	ph	nl
ammon-hpt	1964	100	54	2.58	EU15	cm	de
amo-jfr	1980	19	0	4.84210526315789	EU15	ch	es
amoaku-wmk	1989	18	7	4.11111111111111	EU15	cm	uk
amobi-nib	1982	22	21	1.95454545454545	EU15	bm	uk
amon-rmw	1991	15	10	2.66666666666667	N-AM	es	us
amores-jmg	1994	20	10	4.9	EU15	ch	es
amorim-mcp	1996	25	17	3.68	EU15	bi	pt
amos-fjc	1965	15	15	1.06666666666667	EU15	so	uk
amyes-sgb	1974	59	30	2.40677966101695	EU15	cm	uk
amyes-sjg	1971	4	4	3.5	EU15	bm	uk
an-lth	1994	24	15	2.5	EU15	o	fr
an-yhh	1996	20	5	4.4	N-AM	cm	us
ana-cas	1981	31	0	4.70967741935484	N-AM	cm	us
anakwa-wkn	1981	5	5	1.8	N-AM	o	us
anand-kjs	1984	56	38	3.14285714285714	N-AM	cm	us
anand-sps	1962	33	18	1.93939393939394	N-AM	es	ca
ananda-mma	1992	19	13	1.78947368421053	N-AM	ma	us
anderegg-mjpt	1976	2	0	3	EU15	bm	nl
anders-gjpa	1962	12	0	3	EU15	bm	nl
andersen-amn	1989	28	8	5.03571428571429	EU15	cm	dk
andersen-apd	1983	10	6	3.4	EU15	cm	dk
andersen-hmk	1981	8	0	5.125	EU15	cm	dk
andersen-igk	1956	3	0	2.33333333333333	EU15	ch	dk
andersen-jco	1998	13	4	3.76923076923077	EU15	es	uk
andersen-jet	1990	52	28	4.03846153846154	EU15	ch	dk
andersen-mjf	1975	3	0	2.66666666666667	EU15	cm	dk
andersen-mvn	1986	6	3	3.66666666666667	EU15	cm	dk
andersen-ssl	1993	20	13	3.55	EU15	bm	de
anderson-abc	1941	24	20	1.54166666666667	N-AM	ph	us
anderson-aie	1976	3	0	4.66666666666667	AU/NZ	cm	au
anderson-ajb	1975	3	1	2.33333333333333	EU15	bm	uk
anderson-ajo	1951	6	6	1	N-AM	ah	us
anderson-alj	1991	4	0	5.75	N-AM	bm	us
anderson-amh	1990	2	0	5	EU15	o	uk
anderson-ara	1995	57	15	4.19298245614035	EU15	bm	uk
anderson-bdo	1975	173	72	2.26011560693642	AU/NZ	o	au
anderson-bro	1966	4	4	1	N-AM	so	us
anderson-cam	1998	40	14	7.725	N-AM	cm	us
anderson-ctm	1980	6	5	2.66666666666667	N-AM	cm	us
anderson-cwn	1998	26	5	5.11538461538461	AU/NZ	es	nz
anderson-dgm	1975	5	1	3.2	N-AM	ph	us
anderson-dlt	1975	25	16	2.08	EU15	es	uk
anderson-dmw	1953	17	16	2.47058823529412	EU15	ch	uk
anderson-edc	1988	16	3	5.25	EU15	cm	uk
anderson-fsb	1980	15	2	14.9333333333333	N-AM	ph	us
anderson-gqa	1998	23	1	5.34782608695652	EU15	bi	uk
anderson-iwr	1984	8	4	3.25	EU15	cm	uk
anderson-jac	1994	9	4	4.11111111111111	AU/NZ	es	au
anderson-jam	1992	13	5	4.76923076923077	EU15	cm	uk
anderson-jar	1975	6	5	2.33333333333333	EU15	cm	uk
anderson-jdc	1948	2	2	2.5	EU15	bm	uk
anderson-jgt	1985	7	2	2.57142857142857	N-AM	bi	us
anderson-jjb	1975	38	14	3.60526315789474	N-AM	bm	us
anderson-jme	1981	11	10	1.90909090909091	AU/NZ	bi	au
anderson-jmm	1995	17	11	2.70588235294118	N-AM	o	us
anderson-jnd	1950	16	16	1.0625	EU15	o	uk
anderson-khr	1980	11	11	1	EU15	ah	uk
anderson-ksj	1989	8	1	42.25	N-AM	es	us
anderson-lwj	1977	29	16	2.10344827586207	N-AM	bi	us
anderson-mab	1992	3	1	3.33333333333333	N-AM	cm	ca
anderson-mlm	1978	15	10	2.66666666666667	EU15	bm	uk
anderson-mwb	1991	2	0	7.5	AU/NZ	es	au
anderson-nlr	1996	20	10	4.9	N-AM	o	us
anderson-pam	1977	10	6	3	N-AM	cm	ca
anderson-pav	1975	50	30	2.12	N-AM	bi	us
anderson-paw	1975	75	32	3.76	N-AM	cm	us
anderson-pcb	1992	6	6	3.83333333333333	EU15	cm	uk
anderson-pjb	1982	4	3	3.5	EU15	bm	uk
anderson-rfv	1977	4	4	1	N-AM	bi	ca
anderson-rgw	1975	99	33	3.63636363636364	N-AM	bm	us
anderson-rjm	1975	19	9	2.78947368421053	N-AM	ph	us
anderson-rwg	1997	8	5	4.125	AU/NZ	cm	au
anderson-shc	1997	18	10	5.33333333333333	EU15	cm	uk
anderson-smp	1985	14	6	4.14285714285714	EU15	cm	uk
anderson-tjc	1987	30	16	4.03333333333333	N-AM	bm	us
anderson-wad	1939	18	10	1.94444444444444	N-AM	cm	us
anderson-whk	1975	6	4	3.33333333333333	N-AM	bm	us
anderson-whl	1959	7	7	1.14285714285714	N-AM	so	us
andersson-deh	1978	20	6	3.45	EU15	cm	sw
andersson-dkg	1991	7	6	3.28571428571429	EU15	cm	sw
andersson-gbj	1974	103	30	3.41747572815534	N-AM	cm	us
andersson-gka	1975	5	2	1.8	EU15	bm	sw
andersson-jlr	1995	37	18	4.32432432432432	EU15	cm	sw
andersson-mbo	1997	9	4	3.22222222222222	EU15	ch	sw
andersson-nse	1948	4	1	2.5	EU15	cm	sw
andersson-rgg	1975	154	29	3.46103896103896	EU15	cm	sw
andersson-sge	1984	24	14	3	EU15	bm	sw
andersson-shg	1981	10	8	2.8	EU15	bm	sw
andersson-slt	1979	48	17	2.75	EU15	ch	sw
andersson-tlg	1988	15	9	3.8	EU15	cm	sw
andia-jbc	1985	26	8	17.0384615384615	EU15	cm	es
andoh-ryg	1987	6	3	2.33333333333333	EU15	es	uk
andollo-jmf	1981	5	0	7.2	EU15	cm	es
andon-rjl	1952	14	13	3.64285714285714	EU15	ch	uk
andrade-end	1910	15	13	1.13333333333333	EU15	ph	uk
andrade-endc	1912	5	5	1	EU15	bm	uk
andrade-jdp	1974	3	1	3.33333333333333	EU15	cm	es
andrade-lcr	1993	36	26	6.44444444444444	EU15	ch	pt
andrade-mcb	1995	40	10	2.95	N-AM	bi	ca
andrade-mip	1965	5	4	2.8	EU15	ch	es
andray-jaf	1974	2	1	6	EU15	cm	es
andre-cam	1995	12	12	1.33333333333333	EU15	ma	pt
andre-jps	1980	3	0	4.33333333333333	EU15	cm	fr
andreasen-ahm	1929	10	10	1.9	EU15	ch	dk
andreasen-njc	1963	15	13	1.73333333333333	N-AM	cm	us
andree-ham	1990	21	14	4.76190476190476	N-AM	cm	us
andree-hma	1992	7	4	5.14285714285714	EU15	bi	nl
andreis-iab	1984	27	0	8.03703703703704	EU15	cm	it
andres-jma	1996	6	3	3.83333333333333	EU15	cm	es
andres-jml	1989	5	4	2	EU15	cm	es
andres-mdc	1988	2	0	6	EU15	cm	es
andres-mis	1988	3	0	6.33333333333333	EU15	cm	es
andres-mps	1992	3	2	3.66666666666667	EU15	ch	es
andres-pml	1993	3	0	3.33333333333333	EU15	es	es
andresen-afr	1918	5	5	1	N-AM	cm	us
andreu-frl	1984	2	2	9.5	EU15	cm	es
andrew-llh	1996	27	12	3.51851851851852	AU/NZ	o	au
andrew-sps	1954	8	8	1.125	EU15	o	uk
andrews-bak	1970	27	20	2.51851851851852	N-AM	ch	us
andrews-cjh	1970	16	15	2.5	EU15	bm	uk
andrews-dgh	1990	2	2	1.5	EU15	ph	uk
andrews-dwk	1984	44	42	1.43181818181818	N-AM	so	us
andrews-jdw	1966	9	9	1	N-AM	o	us
andrews-jjw	1995	3	0	3.33333333333333	N-AM	ps	ca
andrews-jrg	1984	8	0	2.625	AU/NZ	o	au
andrews-jrh	1969	19	18	1.15789473684211	AU/NZ	bi	nz
andrews-jts	1968	16	11	2.75	N-AM	ch	us
andrews-jvr	1993	5	1	6.4	N-AM	cm	us
andrews-kjm	1949	13	12	3.23076923076923	EU15	ch	uk
andrews-krf	1971	3	1	3	EU15	o	uk
andrews-maw	1991	7	4	3	N-AM	bm	us
andrews-mij	1964	2	0	3	EU15	cm	uk
andrews-mji	1996	10	5	5.4	EU15	ch	uk
andrews-pjd	1990	77	21	3.85714285714286	EU15	cm	uk
andrews-plr	1976	93	74	2.73118279569892	EU15	bm	uk
andrews-rnl	1971	15	14	1.33333333333333	N-AM	es	us
andrews-whh	1946	51	33	2.54901960784314	EU15	cm	uk
andrews-wls	1966	2	2	2	N-AM	ph	us
andreyev-hjn	1985	31	26	4.35483870967742	EU15	cm	uk
andriessen-mphm	1989	6	3	3.5	EU15	cm	nl
andriessen-pam	1979	20	7	4.35	EU15	es	nl
andrilla-cha	1998	21	0	5.90476190476191	N-AM	cm	us
andrus-wdw	1922	3	1	1.66666666666667	N-AM	cm	us
anet-efl	1950	7	6	1.57142857142857	AU/NZ	ch	au
anet-fal	1949	55	53	2.92727272727273	N-AM	ch	us
ang-ahs	1971	16	2	2.375	N-AM	o	us
ang-cyw	1973	30	23	2.46666666666667	N-AM	bi	us
ang-pgp	1972	22	15	2.31818181818182	N-AM	ch	us
angel-jmr	1993	10	2	7.2	EU15	cm	es
angel-jrp	1967	107	39	3.55140186915888	N-AM	es	us
angelino-cmd	1989	3	0	4.66666666666667	EU15	cm	nl
angelino-sagf	1979	19	8	3.94736842105263	EU15	bi	nl
angell-adr	1996	4	0	11.5	EU15	cm	uk
angenot-eld	1997	11	0	5.36363636363636	EU15	cm	nl
angerilli-npd	1980	14	8	3	N-AM	bi	ca
anghel-vnp	1987	5	3	3	N-AM	o	ca
angilella-ggn	1995	86	46	3.59302325581395	EU15	ph	it
angseesing-jpa	1978	3	3	1	EU15	o	uk
angtuaco-ejc	1983	18	8	3.61111111111111	N-AM	cm	us
angus-hjf	1959	8	8	2.625	EU15	ch	uk
angus-jas	1996	14	4	3.14285714285714	EU15	ph	uk
angus-ldg	1993	26	7	6.23076923076923	N-AM	cm	us
angus-whn	1960	2	1	2.5	EU15	cm	uk
anholt-rrh	1978	33	22	2.81818181818182	N-AM	bm	us
anholts-jdh	1989	11	5	7.27272727272727	EU15	cm	nl
animalu-aoe	1965	40	34	1.3	N-AM	ph	us
anisuzzaman-akm	1976	10	5	3.1	N-AM	ch	us
anjaneyulu-psr	1981	18	10	3.5	N-AM	bm	us
ankone-mjk	1990	10	0	4.8	EU15	ch	nl
annand-jrm	1982	45	15	12.5333333333333	EU15	ph	uk
annis-jad	1977	10	2	2.8	EU15	cm	uk
anon-jar	1992	11	1	3.81818181818182	EU15	bm	es
ansari-gas	1971	37	17	2.86486486486486	N-AM	ch	us
ansari-iuh	1995	2	0	4.5	N-AM	bm	us
anscombe-gem	1956	10	10	1	EU15	ah	uk
ansell-cwg	1982	17	15	4.94117647058824	EU15	ch	uk
ansink-bjj	1962	4	4	1	EU15	cm	nl
anta-rmo	1993	4	1	5	EU15	bm	es
antar-ymm	1974	18	9	2.72222222222222	N-AM	o	ca
anten-hwm	1985	4	0	4.75	EU15	cm	nl
anten-npr	1995	49	25	3.6530612244898	EU15	bi	nl
anteunis-ljc	1987	16	6	3.9375	EU15	cm	nl
anteunis-mjo	1975	154	48	3.00649350649351	EU15	ch	be
anthony-dhj	1976	10	1	2.6	N-AM	ch	ca
anthony-elp	1977	29	14	3.17241379310345	N-AM	bm	us
anthony-fjo	1987	5	5	1.2	EU15	cm	uk
anthony-jkf	1969	4	1	3.25	EU15	cm	uk
anthony-jmg	1996	8	4	1.875	N-AM	cm	ca
anthony-krn	1994	30	18	3.2	AU/NZ	bi	au
anthony-lsd	1984	20	17	3.6	N-AM	cm	ca
anthony-mhg	1990	3	2	2.66666666666667	EU15	cm	uk
antia-ddj	1977	6	6	1	EU15	es	uk
antila-hmj	1992	3	3	4	EU15	cm	fi
anton-jap	1977	5	0	5.4	EU15	bm	es
anton-jmg	1981	31	1	5.19354838709677	EU15	ch	es
antonelli-mas	1991	9	5	2.55555555555556	N-AM	cm	us
antonio-cac	1994	24	11	2.75	EU15	o	pt
antonio-jds	1984	2	2	2	N-AM	bm	us
antonio-jps	1954	2	1	1.5	N-AM	bi	us
antonios-tft	1994	41	24	4.63414634146341	EU15	cm	uk
antonis-afg	1998	23	10	5.82608695652174	EU15	cm	nl
antonucci-rrj	1981	36	18	3.22222222222222	N-AM	es	us
antunes-aif	1992	7	2	7.71428571428571	EU15	cm	pt
antunes-cfrl	1982	5	4	2.6	EU15	ph	pt
anumba-doc	1996	24	9	3.70833333333333	EU15	cm	uk
anumonwo-jmb	1990	26	12	5.03846153846154	N-AM	cm	us
anwar-afm	1986	44	20	2.47727272727273	N-AM	ph	us
anwar-are	1977	11	9	2.45454545454545	EU15	cm	uk
anwar-rah	1974	15	7	2.33333333333333	N-AM	cm	us
anzion-rbm	1984	23	0	5.43478260869565	EU15	cm	nl
apajalahti-jha	1984	10	6	3	EU15	bm	fi
aparicio-lma	1983	4	0	5.75	EU15	cm	es
aparicio-saj	1990	2	1	4	EU15	bm	uk
aparicio-sajr	1989	9	2	6.88888888888889	EU15	bm	uk
apel-ajg	1994	8	0	5.875	AU/NZ	cm	au
apers-pmg	1983	19	6	2.94736842105263	EU15	o	nl
apol-mef	1996	22	7	3.72727272727273	EU15	ph	nl
appadoo-drt	1994	21	3	4.71428571428571	N-AM	ph	ca
appel-mjg	1967	32	13	3	N-AM	cm	us
appel-pwu	1978	19	15	1.89473684210526	EU15	es	dk
appelman-yea	1996	9	6	7.55555555555556	EU15	cm	nl
appelo-caj	1977	12	7	2.66666666666667	EU15	es	nl
appelqvist-iam	1993	11	2	4.90909090909091	EU15	bi	uk
apperley-twj	1979	3	1	1.66666666666667	EU15	ch	uk
appleford-dja	1979	3	2	2.66666666666667	EU15	cm	uk
appleford-nej	1988	10	2	4.2	EU15	bi	uk
appleton-jlt	1925	3	2	2	N-AM	cm	us
appleton-mac	1993	18	5	5.44444444444444	EU15	cm	uk
appleyard-mvcl	1998	16	7	6.375	EU15	cm	uk
appleyard-vcl	1995	5	2	6.8	EU15	cm	uk
appling-wdl	1962	49	49	1	N-AM	ma	us
apps-mcp	1973	44	24	3.72727272727273	EU15	cm	uk
aprhys-cmj	1989	8	1	5.625	N-AM	bm	us
apted-fic	1953	2	2	2.5	EU15	cm	uk
apuzzo-mlj	1975	56	17	4.66071428571429	N-AM	cm	us
aquino-aja	1986	13	7	4.61538461538461	EU15	ph	o
aquino-mas	1987	34	18	4.17647058823529	N-AM	ch	ca
ara-mcg	1992	5	0	6.4	EU15	cm	es
ara-mjn	1994	2	1	1.5	EU15	cm	es
arafeh-jmr	1997	7	6	2.14285714285714	N-AM	o	us
aragon-cmg	1971	25	13	3.28	EU15	cm	es
aragon-mlv	1997	2	0	4	EU15	cm	es
arah-jrm	1989	32	13	5.21875	EU15	bi	uk
arakaki-lsl	1992	7	4	3.85714285714286	N-AM	ch	us
aranda-mag	1990	106	20	5.42452830188679	EU15	ch	es
araneta-mrg	1987	9	7	5.22222222222222	N-AM	cm	us
araujo-cps	1992	5	4	2.8	EU15	o	es
araujo-jgc	1983	12	2	3.91666666666667	EU15	cm	uk
araujo-man	1994	27	17	2.96296296296296	EU15	ph	pt
araujo-mem	1992	10	2	5.8	EU15	ch	pt
araujo-prd	1984	2	1	3	EU15	es	fr
araya-amo	1988	4	0	5	EU15	ph	it
arbab-mar	1986	18	6	4.27777777777778	EU15	cm	sw
arber-ean	1901	26	26	1.15384615384615	EU15	bi	uk
arbuckle-jbr	1975	13	9	2.15384615384615	EU15	cm	uk
arcas-jla	1983	3	0	6	EU15	cm	es
arce-mdr	1992	2	2	1	EU15	bi	uk
arceneaux-jel	1976	23	4	4.69565217391304	N-AM	bm	us
arch-jrs	1976	45	16	3.91111111111111	EU15	cm	uk
archer-ivj	1990	3	2	3.33333333333333	EU15	ch	uk
archer-lnj	1978	32	13	3.25	EU15	cm	uk
archibald-lmd	1992	8	6	2.25	N-AM	o	ca
archilla-jfr	1985	6	3	3.66666666666667	EU15	ph	es
arciszewski-hfr	1980	11	4	5.72727272727273	EU15	ph	nl
arcos-jml	1985	16	5	4.25	EU15	ph	es
ardill-rwb	1967	16	15	2.6875	EU15	ph	uk
areias-meg	1996	5	3	7.8	EU15	cm	pt
arellano-jlp	1987	33	14	5.18181818181818	EU15	cm	es
arenas-mfc	1987	3	0	7.33333333333333	EU15	cm	es
arends-iwce	1989	69	12	3.95652173913043	EU15	ch	nl
arends-jja	1977	17	10	2.52941176470588	N-AM	cm	us
arens-yhjm	1996	12	4	9	EU15	bm	nl
arenzana-jmg	1981	9	0	3.66666666666667	EU15	cm	es
ares-mps	1993	33	8	6.51515151515152	EU15	cm	sw
ares-sgk	1992	3	3	1	N-AM	ah	us
aretin-kov	1985	7	7	1	EU15	ah	de
aretz-fejk	1960	2	2	2	EU15	ph	nl
argenson-jna	1995	21	14	4	EU15	cm	fr
argersinger-jae	1980	8	8	1	N-AM	ah	us
arguelles-add	1982	4	2	4	EU15	cm	es
arguinarena-fjt	1997	7	3	4.57142857142857	EU15	cm	es
ariaans-gja	1980	9	1	4	EU15	ch	nl
arias-lhm	1991	21	1	5.04761904761905	EU15	cm	es
arias-mtg	1990	4	2	3.75	EU15	bi	es
arie-thd	1962	3	2	2.66666666666667	EU15	cm	uk
ariens-gam	1997	21	5	6.28571428571429	EU15	cm	nl
ariens-ras	1993	68	21	5.11764705882353	EU15	cm	uk
arija-jaa	1994	14	5	8.57142857142857	EU15	cm	es
arino-mjm	1993	6	0	7.33333333333333	EU15	cm	es
ariyaratne-hbs	1997	22	9	3.45454545454545	N-AM	cm	us
ariza-jlg	1980	47	3	3.1063829787234	EU15	ch	es
ariza-mad	1991	5	2	7.8	EU15	cm	es
arjona-jam	1984	4	2	5.5	EU15	cm	es
arkesteijn-gja	1986	14	8	4	EU15	cm	nl
arkkila-pet	1994	34	23	4.85294117647059	EU15	cm	fi
armada-mpg	1995	11	7	4.90909090909091	EU15	ch	es
armarego-eja	1978	7	6	2.42857142857143	AU/NZ	o	au
armarego-wlf	1956	7	7	1.71428571428571	AU/NZ	ch	au
armas-fad	1975	10	10	1	N-AM	ah	us
armas-jcg	1996	4	1	5.75	N-AM	bm	us
armengol-jar	1980	6	1	4.16666666666667	EU15	cm	es
armento-mea	1998	16	3	5.5625	N-AM	ps	us
armer-gst	1968	9	4	6	EU15	o	uk
armitage-jgm	1981	18	6	4.38888888888889	EU15	ph	uk
armitage-ncm	1983	9	3	4.44444444444444	EU15	cm	uk
armour-eag	1967	19	15	1.57894736842105	EU15	ph	uk
armour-jal	1989	69	21	5.28985507246377	EU15	bm	uk
armstrong-asb	1983	8	5	2.5	EU15	bi	uk
armstrong-caj	1960	3	3	1	EU15	ah	uk
armstrong-cdc	1993	12	11	1.08333333333333	EU15	ah	uk
armstrong-daj	1960	2	2	2	N-AM	bm	us
armstrong-dmg	1954	8	8	1.375	EU15	ch	uk
armstrong-ega	1960	3	3	1	EU15	so	uk
armstrong-faj	1949	23	19	1.60869565217391	N-AM	bi	ca
armstrong-gra	1932	2	1	1.5	EU15	cm	uk
armstrong-gwd	1961	4	4	1.5	N-AM	cm	ca
armstrong-myk	1975	18	6	4.5	N-AM	bm	us
armstrong-rje	1998	27	10	6.74074074074074	EU15	cm	uk
armstrong-wmd	1957	2	2	1	N-AM	bm	us
armytage-whg	1948	19	19	1	EU15	o	uk
arnal-lml	1994	7	2	48.8571428571429	EU15	cm	es
arnao-mdr	1981	6	1	7.16666666666667	EU15	cm	es
arnason-bgw	1967	155	16	3.84516129032258	N-AM	cm	us
arnaud-pjl	1992	3	3	1	EU15	o	fr
arnaud-rjs	1955	2	0	2	N-AM	bi	ca
arndt-cas	1987	24	10	6.70833333333333	N-AM	cm	us
arndt-hcm	1940	3	3	1	N-AM	o	us
arndt-kjr	1935	2	2	1	N-AM	o	us
arndt-rea	1968	24	14	3.08333333333333	N-AM	ph	us
arndt-ska	1993	6	4	2.66666666666667	N-AM	bi	ca
arner-esj	1988	30	16	4.03333333333333	EU15	bm	sw
arner-gbl	1910	14	14	1	N-AM	so	us
arnison-gtj	1963	15	6	10.5333333333333	EU15	ph	uk
arnold-aer	1985	29	8	11.8275862068966	EU15	cm	nl
arnold-grw	1988	2	2	2.5	EU15	bi	de
arnold-ijm	1992	6	6	1.33333333333333	EU15	so	nl
arnold-imf	1972	7	3	3.42857142857143	N-AM	cm	ca
arnold-jem	1979	5	5	1	EU15	so	uk
arnold-jmo	1974	47	32	3.97872340425532	N-AM	cm	ca
arnold-jrp	1986	30	8	5.06666666666667	EU15	bm	uk
arnold-ldw	1993	4	4	1.25	N-AM	cm	us
arnold-mhm	1935	8	5	2.75	EU15	ch	uk
arnold-msj	1966	4	4	2	EU15	ph	uk
arnold-rjg	1988	11	3	4.81818181818182	N-AM	cm	us
arnold-wjd	1973	3	0	4	N-AM	cm	ca
arnott-egf	1929	3	1	2.33333333333333	N-AM	ph	us
arnott-idr	1997	86	37	6.5	EU15	cm	uk
arnott-rwc	1989	17	11	1.88235294117647	N-AM	es	ca
arnould-jpy	1990	41	26	3.21951219512195	AU/NZ	bi	au
arnstein-hrv	1946	62	58	2.06451612903226	EU15	bm	uk
arnsten-aft	1981	24	17	3.08333333333333	N-AM	cm	us
aro-jlv	1989	3	1	4.33333333333333	EU15	cm	fi
arokoski-jpa	1996	45	11	6.75555555555556	EU15	cm	fi
aron-hcs	1939	8	5	2.875	N-AM	cm	us
arons-jds	1965	3	1	2.66666666666667	EU15	ch	nl
aronson-slp	1993	2	2	1.5	N-AM	ah	us
arora-djs	1967	14	12	2.35714285714286	N-AM	bm	ca
arora-hrk	1960	29	26	1.51724137931034	AU/NZ	cm	au
arps-ces	1989	6	0	13.8333333333333	EU15	es	nl
arranz-jsl	1981	6	0	4.5	EU15	cm	es
arrata-wsm	1965	22	14	3.04545454545455	N-AM	cm	us
arratibel-jaa	1983	2	0	5	EU15	cm	es
arribas-mim	1984	4	0	5	EU15	cm	es
arribas-mpr	1981	2	0	6	EU15	cm	es
arridge-rgc	1960	21	16	1.95238095238095	EU15	ph	uk
arriero-maj	1982	2	1	3	EU15	cm	es
arrieta-jml	1987	4	3	1.75	EU15	cm	es
arrigan-dwm	1993	65	16	3.81538461538462	EU15	ch	o
arrillaga-igp	1983	2	0	7.5	EU15	cm	es
arrondo-jlr	1978	36	12	4.75	EU15	bm	es
arroo-rrj	1990	10	4	6.3	EU15	bi	uk
arrowsmith-aem	1975	2	1	3	EU15	cm	uk
arrowsmith-lwm	1985	2	1	2.5	EU15	cm	uk
arroyo-frg	1995	8	0	7.5	EU15	cm	es
arroyo-jrg	1985	2	1	7	EU15	cm	es
arroyo-mar	1985	3	1	9.66666666666667	EU15	bm	es
arruda-jal	1973	276	100	3.96014492753623	N-AM	cm	us
artero-jmc	1981	6	2	5.66666666666667	EU15	cm	es
arthur-dwg	1960	6	4	1.5	N-AM	es	us
arthur-jrf	1968	14	12	3.07142857142857	EU15	es	uk
arthur-jsc	1995	61	9	6.37704918032787	EU15	bm	uk
arthur-ljh	1962	16	9	2.75	EU15	cm	uk
arthur-mjp	1982	82	35	4.10975609756098	EU15	cm	uk
arthur-rtw	1981	5	5	1	N-AM	so	ca
artibise-afj	1976	26	26	1.07692307692308	N-AM	ah	ca
artigas-jmg	1980	19	12	4.63157894736842	EU15	cm	es
arts-afm	1977	56	7	3.82142857142857	EU15	ph	nl
arts-cjm	1982	21	13	4.19047619047619	EU15	cm	nl
arts-egjm	1993	16	5	6.625	EU15	cm	nl
arts-ghp	1983	9	7	3	EU15	bi	nl
arts-hjg	1998	27	6	8.2962962962963	EU15	cm	nl
arts-hjjm	1971	2	1	4	EU15	o	nl
arts-icw	1996	50	16	5.22	EU15	cm	nl
arts-jhe	1989	31	14	4.74193548387097	EU15	cm	nl
arts-thm	1970	9	0	4.77777777777778	EU15	cm	nl
arts-wbm	1970	2	2	1.5	EU15	bi	nl
arts-wfm	1983	56	12	17.6428571428571	EU15	cm	nl
artus-grj	1994	30	3	4.76666666666667	EU15	ch	de
artz-rre	1997	28	9	5.35714285714286	EU15	bi	uk
arulanandam-arn	1988	15	7	7.2	N-AM	cm	us
arya-sps	1968	40	35	1.5	N-AM	es	us
aryee-dnt	1987	14	6	7	EU15	bm	o
asbury-jfp	1964	3	2	2	EU15	cm	uk
ascoop-capl	1986	46	0	7.67391304347826	EU15	cm	nl
asea-pea	1984	2	2	2.5	N-AM	bi	ca
asenjo-jalg	1988	2	0	5.5	EU15	cm	es
asensio-amb	1986	5	5	2	EU15	cm	es
asensio-pag	1990	19	5	2	EU15	ma	es
asfour-afa	1981	20	10	2.75	N-AM	ch	ca
asghar-aur	1993	24	15	4.33333333333333	EU15	cm	uk
ash-jck	1971	3	0	2	EU15	so	uk
ashbee-khg	1962	47	29	2.27659574468085	EU15	o	uk
ashbourn-jma	1995	23	19	2.26086956521739	EU15	ph	uk
ashby-cih	1978	34	30	2.76470588235294	N-AM	ph	us
ashby-detf	1962	11	7	2.18181818181818	EU15	ph	uk
ashby-mln	1995	97	6	16.0824742268041	N-AM	es	us
ashcroft-sjh	1975	84	20	3.10714285714286	EU15	cm	uk
asher-lvs	1978	12	5	6.83333333333333	N-AM	cm	us
asher-mjc	1972	13	10	2.38461538461538	EU15	bi	uk
ashfold-mnr	1977	80	54	6.6875	EU15	ph	uk
ashford-mlj	1978	63	23	3.17460317460317	EU15	bm	uk
ashford-rfu	1976	17	11	5	EU15	cm	uk
ashhurst-apc	1902	20	18	1.25	N-AM	cm	us
ashley-djb	1957	58	51	2.06896551724138	EU15	cm	uk
ashley-emc	1990	10	4	2.3	EU15	cm	uk
ashley-jsa	1967	16	8	2.25	EU15	cm	uk
ashley-jtf	1992	15	9	3.66666666666667	N-AM	es	us
ashley-lrn	1975	201	201	1	N-AM	ah	us
ashley-mcb	1985	30	5	6.23333333333333	AU/NZ	es	au
ashley-mhj	1981	4	4	1.5	EU15	bm	uk
ashley-seq	1934	8	5	2.625	N-AM	ch	us
ashour-mba	1987	6	4	2.83333333333333	N-AM	cm	us
ashraf-hrl	1981	10	7	2.3	N-AM	bi	us
ashton-ews	1948	2	1	2	EU15	bm	uk
ashton-pms	1990	31	11	3.29032258064516	N-AM	bi	us
ashton-wlg	1969	9	6	3.11111111111111	EU15	cm	uk
ashwell-gwb	1973	5	2	4	EU15	ch	uk
ashwell-kws	1981	18	14	2.22222222222222	AU/NZ	cm	au
ashworth-lae	1975	29	9	3.48275862068966	EU15	cm	uk
ashworth-vetm	1997	8	4	3.625	N-AM	bi	us
asif-sas	1990	16	11	3.3125	N-AM	ch	us
ask-mvs	1991	7	4	5.57142857142857	EU15	es	sw
askins-alf	1985	2	2	1	N-AM	ah	us
askne-jih	1972	8	3	2.875	EU15	o	sw
asman-wah	1980	22	11	4.04545454545455	EU15	es	nl
asmundson-gjg	1987	73	34	3.46575342465753	N-AM	ps	ca
asp-ngl	1985	7	1	4.85714285714286	EU15	bm	sw
asquerino-jcm	1978	3	2	2.66666666666667	EU15	o	es
asselman-nem	1995	9	7	1.88888888888889	EU15	es	nl
assem-esk	1964	55	45	2.03636363636364	EU15	cm	uk
assendelft-wjj	1991	68	13	4.98529411764706	EU15	cm	nl
asser-tmc	1974	2	2	1	N-AM	o	us
assink-emh	1985	7	7	2.14285714285714	EU15	o	nl
assiri-ama	1992	7	0	6	EU15	cm	uk
assmann-kjm	1980	104	17	5.72115384615385	EU15	cm	nl
astill-dsj	1990	2	1	4	AU/NZ	bm	au
asveld-prj	1977	13	13	1.38461538461538	EU15	o	nl
atakora-jka	1992	3	0	3.33333333333333	N-AM	bi	ca
aten-ahw	1904	31	22	1.29032258064516	EU15	ch	nl
ateya-amm	1980	4	0	4.75	N-AM	ch	us
atherley-grc	1970	3	2	2.66666666666667	EU15	o	uk
atkin-aol	1966	16	16	1.5	N-AM	ma	us
atkins-afj	1967	5	5	2.8	EU15	cm	uk
atkins-dhf	1959	5	4	2.8	EU15	bm	uk
atkins-edt	1967	65	34	4.04615384615385	EU15	bm	uk
atkins-pwb	1998	8	6	2.5	AU/NZ	o	au
atkins-wrg	1907	21	17	1.47619047619048	EU15	bm	uk
atkinson-dih	1976	4	3	2	EU15	o	uk
atkinson-hac	1977	8	2	2.75	EU15	cm	uk
atkinson-iae	1977	8	4	2.125	AU/NZ	bi	nz
atkinson-jld	1988	81	26	4.16049382716049	N-AM	cm	us
atkinson-jtn	1956	6	4	1.33333333333333	N-AM	ch	ca
atkinson-mal	1980	36	19	3.69444444444444	N-AM	bm	us
atkinson-rja	1975	16	7	3.125	EU15	bi	uk
atkinson-rjc	1951	22	22	1	EU15	so	uk
atkinson-rpd	1994	7	5	2.85714285714286	EU15	bi	uk
attema-epw	1978	4	3	2.25	EU15	o	nl
attfield-clf	1976	16	16	1.625	EU15	so	uk
atti-ccd	1965	7	6	1.28571428571429	EU15	ph	it
attila-lmj	1979	11	5	2.45454545454545	EU15	cm	fi
attinger-fml	1976	4	1	3.75	N-AM	bm	us
attwell-pje	1990	20	12	4.3	EU15	cm	uk
attwood-sea	1978	26	19	4.61538461538461	EU15	cm	uk
au-awy	1981	4	0	2.5	N-AM	bm	ca
au-aym	1997	12	3	8.33333333333333	AU/NZ	cm	au
au-jls	1980	54	18	3.33333333333333	N-AM	cm	us
au-tkf	1983	14	12	1.85714285714286	N-AM	ps	us
au-tls	1979	5	5	3.6	N-AM	cm	ca
au-wwl	1969	21	15	2.14285714285714	N-AM	ph	us
au-wyw	1959	27	11	3.18518518518519	N-AM	cm	us
au-yhj	1979	5	2	2.8	EU15	o	uk
aubert-mfa	1977	54	12	3.61111111111111	EU15	cm	fr
aubin-djs	1978	3	1	3.33333333333333	N-AM	bi	ca
aubin-smj	1995	48	15	8.14583333333333	N-AM	ch	us
auclair-and	1976	11	8	2	N-AM	bi	ca
audebert-ajm	1978	36	31	2.08333333333333	EU15	cm	fr
audenaert-kmr	1994	21	18	2.19047619047619	EU15	ph	uk
audet-amj	1989	7	1	7.71428571428571	N-AM	cm	us
audette-rcs	1964	11	6	3.90909090909091	N-AM	ch	ca
audibert-jme	1977	13	5	2.53846153846154	N-AM	o	us
auditor-mtm	1988	6	0	4.33333333333333	N-AM	ch	us
audy-jcr	1987	5	1	6.8	EU15	cm	fr
auer-dpf	1990	2	1	3	AU/NZ	bm	au
augustijn-dcm	1991	4	3	2.75	EU15	ch	nl
augustin-lsa	1998	48	11	8.22916666666667	N-AM	cm	ca
augustinus-pgef	1980	9	5	2.11111111111111	EU15	es	nl
auld-dal	1967	36	35	1.44444444444444	N-AM	so	ca
auld-pam	1959	72	19	3.625	N-AM	cm	us
auld-sjm	1902	14	10	1.5	EU15	ch	uk
auld-whr	1951	9	4	6.11111111111111	EU15	cm	uk
aullo-mts	1996	6	2	13.3333333333333	EU15	cm	es
aultmanmoore-lwj	1994	3	3	1	N-AM	ah	us
aung-skh	1994	2	1	3	N-AM	cm	ca
aungier-spm	1987	2	2	2	EU15	cm	o
aur-rja	1968	76	19	4.69736842105263	N-AM	cm	us
ausems-mgem	1994	61	14	8.70491803278689	EU15	bm	nl
austen-deg	1956	6	6	3.16666666666667	EU15	ch	uk
austen-mcv	1996	3	0	5	EU15	bi	uk
austin-amb	1983	9	7	2.55555555555556	N-AM	ps	us
austin-jhm	1967	32	17	2.84375	N-AM	cm	us
austin-mjf	1983	13	7	3.53846153846154	N-AM	bm	us
austin-mpv	1991	8	5	3.625	AU/NZ	cm	au
austin-omb	1993	12	3	4.16666666666667	EU15	cm	uk
austin-rae	1997	66	0	29.2727272727273	N-AM	ph	ca
austin-rct	1994	12	8	2.91666666666667	EU15	cm	uk
austin-rwj	1975	11	11	1	EU15	ah	uk
austin-tjf	1984	5	3	3.8	EU15	es	uk
austin-wen	1992	38	9	6.05263157894737	EU15	es	uk
austin-wts	1954	5	5	2	EU15	cm	uk
austwick-pkc	1954	4	3	1.75	EU15	ch	uk
auth-mkh	1991	23	8	7.82608695652174	EU15	cm	de
auty-mae	1998	32	5	4.75	EU15	bi	o
auwerda-jja	1994	18	9	5.33333333333333	EU15	cm	nl
auyeung-rcy	1988	37	4	6.97297297297297	N-AM	ph	us
auyong-ith	1997	6	4	4.66666666666667	EU15	cm	uk
avallearce-jbd	1988	13	13	1	N-AM	ah	us
averill-lcl	1955	2	1	10.5	AU/NZ	cm	nz
averill-rlw	1954	15	14	1.66666666666667	AU/NZ	cm	nz
aversa-sml	1986	23	2	8.1304347826087	EU15	cm	it
avery-cme	1987	19	12	3.05263157894737	EU15	cm	uk
avezaat-cjj	1977	17	6	4.47058823529412	EU15	cm	nl
avis-pjg	1970	4	2	3	N-AM	cm	ca
avis-prd	1953	3	0	2.33333333333333	EU15	cm	uk
avula-xjr	1969	8	5	1.75	N-AM	o	us
awan-maq	1966	8	2	2.125	EU15	cm	uk
awang-dvc	1967	15	9	2.4	N-AM	ch	ca
awang-mao	1983	2	1	2	EU15	o	uk
awouters-fhl	1981	20	2	3.65	EU15	cm	be
awumey-emk	1984	5	3	2.8	N-AM	cm	ca
awwal-aas	1987	63	22	3.01587301587302	N-AM	ph	us
axelos-mav	1986	42	10	3.52380952380952	EU15	ch	fr
axelsson-mab	1995	9	6	3.88888888888889	EU15	bm	sw
axelsson-srj	1976	4	4	1	EU15	o	sw
axford-dwe	1946	20	11	2.6	EU15	ph	uk
axford-rfe	1963	34	3	3.02941176470588	EU15	bm	uk
axon-atr	1969	134	16	4.23880597014925	EU15	cm	uk
aya-agm	1996	21	16	5.66666666666667	EU15	cm	fr
ayala-ejg	1993	4	4	1.25	EU15	ma	es
ayers-jwt	1981	27	16	3.7037037037037	N-AM	cm	us
ayittey-gbn	1986	9	9	1	N-AM	so	us
ayliffe-gaj	1959	36	27	3.11111111111111	EU15	cm	uk
aylmore-lag	1959	18	8	2.5	AU/NZ	bi	au
aylott-cew	1994	3	1	4	EU15	cm	uk
aylward-peg	1978	2	0	5.5	AU/NZ	cm	nz
aylward-rlm	1993	3	2	2.33333333333333	EU15	cm	uk
aylwin-sjb	1993	29	4	6.37931034482759	EU15	cm	uk
ayoub-jpm	1997	4	2	5.75	N-AM	cm	ca
ayoubi-tay	1989	27	10	5.22222222222222	EU15	bm	be
ayre-rwa	1972	3	3	1	AU/NZ	o	au
ayres-jjb	1965	29	13	2.51724137931034	N-AM	ps	us
ayres-pjw	1952	3	2	3.33333333333333	EU15	bm	uk
ayuso-rmp	1983	10	0	5.9	EU15	cm	es
azad-akm	1996	11	3	2.63636363636364	EU15	o	uk
azad-arm	1974	7	6	3.28571428571429	N-AM	ch	us
azcarate-mjm	1980	6	2	3.83333333333333	EU15	cm	es
azcona-jmb	1991	2	0	3.5	EU15	cm	es
azeem-smi	1997	9	7	3.77777777777778	N-AM	es	us
azenha-medg	1988	8	6	6.625	EU15	ch	pt
azevedo-jlt	1988	16	5	3	EU15	o	pt
azevedo-jmn	1992	7	5	2.71428571428571	EU15	bi	pt
azevedo-msp	1992	19	2	7.36842105263158	N-AM	cm	us
azibo-day	1989	2	2	1.5	N-AM	ps	us
azim-hfa	1973	9	2	6.44444444444444	N-AM	cm	ca
azima-fjc	1983	3	3	1	N-AM	ps	ca
aziz-hma	1987	2	1	2.5	N-AM	ch	us
aznar-cps	1988	4	1	4	EU15	cm	es
aznar-jlh	1981	15	7	5.06666666666667	EU15	cm	es
aznar-mdg	1998	3	0	5.66666666666667	EU15	cm	es
azorin-jmp	1980	7	5	4.42857142857143	EU15	cm	es
azzam-rma	1971	162	137	1.67283950617284	N-AM	ph	us
azzazy-hme	1994	43	28	4	N-AM	cm	us
azzouz-asp	1980	6	1	2	EU15	ch	uk
baaijens-fpt	1991	108	12	4.06481481481481	EU15	bm	nl
baak-jpa	1974	128	49	4.3515625	EU15	cm	nl
baar-ajm	1976	7	4	2.28571428571429	EU15	cm	nl
baar-jjm	1988	3	3	1.66666666666667	EU15	es	nl
baare-wfc	1995	41	8	7.70731707317073	EU15	cm	dk
baars-jjp	1994	10	4	6.6	EU15	bm	nl
baars-lgm	1984	14	1	3.07142857142857	EU15	cm	nl
baas-jma	1966	29	17	3.06896551724138	EU15	ch	nl
baasbecking-lgm	1920	10	7	1.6	N-AM	bm	us
baay-mfd	1990	18	14	7.33333333333333	EU15	cm	be
baba-mde	1993	7	0	5.42857142857143	EU15	bm	fr
baban-smj	1993	21	17	2.0952380952381	EU15	es	uk
babarro-jmf	1996	26	17	3.19230769230769	EU15	bi	es
babington-pcb	1977	2	0	3	EU15	cm	uk
babu-ajg	1980	16	0	2.4375	N-AM	o	us
babu-bns	1982	7	6	1.71428571428571	N-AM	o	us
babu-brs	1985	66	5	22.9090909090909	N-AM	ph	us
babu-mdr	1977	2	2	2.5	N-AM	o	us
babu-tvjg	1993	4	2	3	N-AM	o	ca
babu-tvr	1977	4	1	37.5	N-AM	ch	us
bacelar-jcs	1993	52	4	21.1730769230769	EU15	ph	nl
bach-lmn	1945	35	19	1.65714285714286	N-AM	bm	us
bach-sbh	1984	24	9	3	N-AM	ch	us
bachem-cwb	1985	8	7	5.125	EU15	bm	nl
back-kjc	1952	3	3	2	AU/NZ	bm	au
back-nkt	1990	21	9	79.3809523809524	EU15	bm	nl
back-paa	1967	3	2	10	EU15	o	uk
back-reg	1970	4	3	2.5	EU15	o	uk
back-rjr	1981	29	26	2.03448275862069	EU15	o	fi
back-saj	1998	25	4	5.4	EU15	cm	sw
backlund-jyc	1989	6	0	5.83333333333333	N-AM	cm	us
backman-twh	1990	8	4	2.375	N-AM	bi	us
backstrom-hlj	1921	9	8	1.22222222222222	N-AM	ch	us
backus-gbc	1993	10	5	3.8	EU15	bi	nl
backus-jeb	1987	3	1	3	N-AM	o	us
backwell-pry	1988	30	13	3	AU/NZ	ps	au
backx-fjg	1989	4	2	4.75	EU15	cm	nl
backx-ljj	1976	5	0	3.4	EU15	cm	be
bacon-apc	1953	9	6	2.11111111111111	EU15	cm	uk
bacon-jsd	1939	27	16	2.22222222222222	EU15	bm	uk
badawy-aab	1969	83	77	2.06024096385542	EU15	cm	uk
badawy-sif	1996	16	13	3.4375	N-AM	cm	us
badawy-sza	1975	39	34	3.8974358974359	N-AM	cm	us
badelek-psc	1968	4	0	2.25	EU15	o	uk
bader-msh	1988	16	14	1.75	N-AM	es	us
bader-rfw	1954	30	22	2.16666666666667	N-AM	ch	ca
badgett-mvl	1992	20	18	1.35	N-AM	so	us
badham-jpn	1972	35	27	1.71428571428571	EU15	es	uk
badi-mnm	1984	3	0	2.33333333333333	EU15	o	uk
badia-jls	1970	2	0	4	EU15	cm	es
badley-bwd	1959	7	6	2.57142857142857	N-AM	cm	ca
badr-iha	1994	36	17	3.77777777777778	N-AM	ch	us
badrick-ast	1971	5	5	2.4	EU15	ph	uk
badwal-sps	1978	58	47	2.10344827586207	AU/NZ	ch	au
badyal-jps	1987	97	11	3.39175257731959	EU15	ch	uk
bae-chc	1993	12	11	1.83333333333333	N-AM	so	us
baede-apm	1967	10	7	2.8	EU15	ph	nl
baena-jal	1997	5	0	7.2	EU15	cm	es
baena-jjs	1998	3	1	2	EU15	ah	es
baena-rry	1981	46	12	6.69565217391304	EU15	cm	it
baerends-rjs	1992	19	7	6.89473684210526	EU15	bm	nl
baert-dhj	1969	2	1	1.5	EU15	o	be
baert-mrm	1991	37	2	6.51351351351351	EU15	cm	nl
baert-rsg	1990	3	2	2	EU15	o	nl
baerwald-cgo	1996	36	8	5.55555555555556	EU15	cm	de
baeten-cgmi	1988	67	11	5.13432835820895	EU15	cm	nl
baeten-jcm	1986	26	26	2.42307692307692	EU15	o	nl
baeyens-wrg	1985	78	22	4.11538461538461	EU15	ch	be
baeyer-hcv	1970	6	2	1.83333333333333	N-AM	ph	us
bagby-lmj	1994	5	5	1	N-AM	ah	us
baggen-jmc	1991	8	0	6.875	EU15	bm	nl
baggen-mga	1981	16	5	4.5	EU15	cm	nl
baggen-rga	1983	5	0	3.4	EU15	cm	nl
bagguley-dms	1947	14	14	2.35714285714286	EU15	ph	uk
bagley-frc	1957	20	20	1	EU15	so	uk
baglin-jee	1964	51	25	2.86274509803922	N-AM	ph	us
bahlman-dwr	1960	8	8	1	N-AM	ah	us
bahng-jdr	1958	8	8	1.5	N-AM	es	us
bahr-amb	1988	7	7	1	N-AM	ah	us
bai-jpf	1992	27	24	2.48148148148148	N-AM	cm	us
baiano-jcf	1998	10	2	4.9	AU/NZ	bi	au
baig-msa	1983	2	1	4	N-AM	cm	us
bail-dhl	1996	13	9	5.76923076923077	EU15	cm	de
bailerjones-cal	1997	74	24	16.2027027027027	EU15	es	de
bailey-bjr	1971	7	7	1	EU15	ma	uk
bailey-bmw	1982	21	14	2.14285714285714	EU15	cm	uk
bailey-cda	1993	10	10	1	EU15	so	uk
bailey-dmd	1992	9	4	9.11111111111111	EU15	bm	uk
bailey-drc	1977	23	7	4.04347826086957	N-AM	bi	ca
bailey-drs	1976	18	18	1	N-AM	ah	us
bailey-gwh	1967	6	3	3	N-AM	cm	us
bailey-hat	1962	11	8	2.27272727272727	N-AM	cm	us
bailey-jhe	1980	8	6	3.125	N-AM	ch	ca
bailey-mes	1991	27	4	8.03703703703704	EU15	bm	uk
bailey-mja	1992	7	4	4	EU15	bm	uk
bailey-njl	1970	7	4	3	N-AM	es	ca
bailey-pam	1966	2	0	4	EU15	cm	uk
bailey-pce	1981	14	13	1.14285714285714	AU/NZ	bi	au
bailey-pjm	1956	9	9	1.11111111111111	EU15	so	uk
bailey-rfj	1977	5	3	3	N-AM	bi	ca
bailey-ser	1969	3	2	1.33333333333333	EU15	bi	uk
baillie-lwj	1989	19	9	4.47368421052632	EU15	bm	uk
baily-raj	1956	5	5	1.2	EU15	cm	uk
bain-djg	1971	26	20	1.76923076923077	EU15	cm	uk
bain-jhc	1973	3	1	2.66666666666667	AU/NZ	es	au
bain-jlw	1984	22	0	6	N-AM	bm	us
bain-jtb	1957	6	4	2.16666666666667	EU15	cm	uk
bain-rji	1984	23	18	3.52173913043478	EU15	cm	uk
bain-ssr	1978	5	0	3.2	EU15	cm	uk
bainbridge-jwb	1997	49	15	7.46938775510204	EU15	bm	uk
baines-ahj	1955	5	2	4.6	EU15	bm	uk
baines-jtm	1985	66	2	280.348484848485	EU15	ph	uk
bains-med	1969	3	1	2.66666666666667	EU15	bm	uk
baird-jrc	1963	9	7	2.22222222222222	EU15	cm	uk
baird-mah	1973	3	3	1	AU/NZ	cm	nz
baird-mhi	1957	29	24	1.93103448275862	N-AM	o	ca
baird-msc	1968	2	0	6.5	EU15	o	uk
baird-peg	1974	30	9	5.36666666666667	EU15	ph	uk
baird-sje	1995	24	4	6.20833333333333	EU15	bm	pt
baird-wlm	1963	8	5	2	EU15	cm	uk
bais-jmj	1995	6	5	6.16666666666667	EU15	cm	nl
bajaj-kms	1991	16	10	3.375	N-AM	ph	us
bajaj-nps	1996	23	17	4.47826086956522	EU15	cm	uk
bajalan-aaa	1985	4	4	2	EU15	cm	uk
bajwa-rps	1988	8	6	4.75	N-AM	cm	us
bak-aaa	1989	33	8	8.81818181818182	EU15	cm	nl
bak-rpm	1973	22	16	2.27272727272727	EU15	bi	nl
bakay-rae	1981	97	38	4.76288659793814	N-AM	cm	us
bake-awlv	1984	37	19	5.78378378378378	EU15	cm	nl
bake-awlvdw	1993	2	0	5.5	EU15	cm	nl
baken-nhg	1987	6	2	2.66666666666667	EU15	o	nl
bakens-rjjm	1990	2	0	3.5	EU15	cm	nl
baker-adc	1963	3	3	1.66666666666667	EU15	bi	uk
baker-aem	1973	15	10	2.06666666666667	N-AM	ps	us
baker-ajl	1998	34	23	2.94117647058824	N-AM	o	us
baker-ajm	1978	28	13	2.82142857142857	AU/NZ	bi	au
baker-ajs	1966	4	2	6.75	EU15	o	uk
baker-all	1964	37	15	7.59459459459459	EU15	o	uk
baker-arh	1961	18	18	1	EU15	so	uk
baker-cma	1962	32	16	2.3125	AU/NZ	bi	au
baker-crf	1948	2	0	4	N-AM	bm	us
baker-csl	1963	9	9	2.55555555555556	EU15	ch	uk
baker-csr	1997	36	19	5.55555555555556	EU15	cm	uk
baker-cth	1964	9	9	1.88888888888889	EU15	ma	uk
baker-cvh	1995	26	12	3.84615384615385	EU15	bm	uk
baker-dwa	1967	5	5	1	AU/NZ	ah	au
baker-egs	1937	4	4	1.75	N-AM	bm	us
baker-fwg	1969	8	8	1	EU15	bm	fr
baker-ghb	1960	4	4	1.5	EU15	cm	uk
baker-ghw	1993	4	0	7.25	AU/NZ	cm	au
baker-hdr	1970	38	38	1	EU15	so	uk
baker-hwg	1970	53	27	5	AU/NZ	cm	au
baker-jbe	1947	9	8	1.88888888888889	EU15	bm	uk
baker-jhe	1984	4	2	2.75	N-AM	cm	ca
baker-jjw	1966	15	14	1.46666666666667	N-AM	bm	us
baker-jmr	1992	9	8	3.33333333333333	EU15	bi	uk
baker-jrj	1972	27	16	3.74074074074074	EU15	cm	uk
baker-lae	1961	6	1	2.33333333333333	EU15	bi	uk
baker-lcw	1950	13	10	2.61538461538462	N-AM	ch	us
baker-ljv	1974	7	4	1.71428571428571	EU15	ps	o
baker-lri	1967	53	19	4.45283018867925	EU15	cm	uk
baker-mcw	1974	8	4	1.875	EU15	es	uk
baker-pch	1981	4	4	1.75	AU/NZ	cm	nz
baker-pra	1993	8	1	4.625	AU/NZ	cm	au
baker-prw	1953	3	3	1	EU15	ch	uk
baker-rgv	1981	12	12	1.08333333333333	AU/NZ	so	au
baker-rha	1985	13	7	4.46153846153846	EU15	bi	uk
baker-rjs	1958	16	16	1	EU15	so	uk
baker-rml	1958	31	29	1.45161290322581	N-AM	o	us
baker-rsu	1969	22	11	3.45454545454545	AU/NZ	bm	au
baker-rtk	1965	54	44	2.88888888888889	N-AM	ch	us
baker-rtm	1995	19	11	3.15789473684211	EU15	bi	uk
baker-rwr	1947	13	11	1.61538461538462	EU15	bm	uk
baker-sbd	1958	10	4	2.5	EU15	cm	uk
baker-sjk	1935	4	4	1.25	EU15	so	uk
baker-thw	1978	6	4	2.66666666666667	N-AM	es	ca
baker-wnw	1967	11	7	2.18181818181818	EU15	cm	uk
baker-wrg	1923	2	2	1	N-AM	o	us
bakes-elo	1994	25	6	4	N-AM	es	us
bakewell-kgb	1962	7	6	1.57142857142857	EU15	o	uk
bakheit-amo	1989	47	35	3.08510638297872	EU15	cm	uk
bakker-ahf	1991	16	7	5.5	EU15	cm	nl
bakker-bfm	1986	2	2	1	EU15	so	nl
bakker-blg	1975	20	12	2.75	EU15	ph	nl
bakker-cjg	1983	40	14	4.725	EU15	cm	nl
bakker-dce	1995	31	10	11.8387096774194	EU15	es	uk
bakker-entp	1997	72	27	5.40277777777778	EU15	cm	nl
bakker-gcm	1991	10	3	4.5	EU15	bi	nl
bakker-hhc	1990	7	1	3	AU/NZ	o	nz
bakker-hhr	1987	3	2	3.33333333333333	EU15	cm	nl
bakker-jgm	1982	9	2	4.55555555555556	EU15	bi	nl
bakker-jna	1998	7	0	7.42857142857143	EU15	cm	nl
bakker-jta	1992	4	3	2.75	EU15	o	nl
bakker-mah	1985	35	0	6.71428571428571	EU15	cm	nl
bakker-mcm	1994	19	10	2.84210526315789	EU15	o	nl
bakker-pahm	1982	31	3	4.93548387096774	EU15	bi	nl
bakker-pfa	1992	24	5	5.625	EU15	cm	nl
bakker-pjm	1981	45	6	6.02222222222222	EU15	cm	nl
bakker-rfm	1960	2	1	2.5	EU15	cm	nl
bakker-sjl	1994	163	27	6.41717791411043	EU15	cm	nl
bakker-slm	1997	27	10	10.5925925925926	EU15	cm	nl
bakker-tcm	1981	26	19	1.92307692307692	EU15	ps	de
bakker-wam	1992	10	7	4.2	EU15	bm	nl
bakker-wii	1992	9	5	6.55555555555556	EU15	ch	nl
bakkeren-jajm	1975	51	7	5.41176470588235	EU15	cm	nl
bakkers-ejm	1972	4	1	3.75	EU15	cm	nl
bakkers-epam	1997	73	10	6.53424657534247	EU15	o	nl
bakkers-jtn	1985	3	1	2.66666666666667	EU15	cm	nl
bakkerwoudenberg-iajm	1979	43	26	3.62790697674419	EU15	cm	nl
bakkus-mhc	1986	22	14	5.59090909090909	EU15	cm	be
bakx-alm	1992	5	1	23.8	EU15	cm	nl
bakx-pagm	1991	4	3	3.5	EU15	cm	nl
bakxschotman-jmt	1998	4	0	4.5	EU15	bi	nl
balagurusamy-vsk	1988	28	6	5.67857142857143	N-AM	ch	us
balakrishnan-pvs	1992	2	1	3	N-AM	o	us
balance-wdg	1969	18	6	2.33333333333333	N-AM	ps	ca
balasuriya-ubr	1993	45	18	6.31111111111111	N-AM	bm	us
balazs-lap	1962	50	47	1.32	N-AM	ph	us
balazs-ndh	1971	13	8	3	AU/NZ	cm	au
balbas-jam	1984	5	3	4.6	EU15	bm	es
balchin-wgv	1937	12	10	2	EU15	so	uk
baldry-mgc	1977	9	9	1.88888888888889	EU15	bm	uk
baldsing-wga	1987	7	1	3.14285714285714	AU/NZ	ch	au
baldwin-dwc	1964	2	1	1.5	N-AM	cm	us
baldwin-jle	1978	12	12	1	EU15	o	uk
baldwin-kgh	1979	19	10	3.42105263157895	AU/NZ	ph	au
baldwin-mar	1991	6	1	4.33333333333333	AU/NZ	cm	au
balfour-ajc	1977	10	9	1.3	EU15	cm	uk
balfour-djk	1971	27	19	2.03703703703704	EU15	cm	uk
baljon-arc	1991	24	17	2.70833333333333	N-AM	ch	us
balk-ahhm	1988	4	0	10	EU15	cm	nl
balk-ahmm	1981	66	6	7.04545454545455	EU15	cm	nl
balke-jme	1982	5	3	4.4	N-AM	bi	us
ball-abs	1983	25	21	3.28	EU15	cm	uk
ball-ajs	1968	24	10	2.5	N-AM	bm	ca
ball-dga	1988	6	1	5.5	N-AM	es	ca
ball-hcj	1947	5	3	1.6	EU15	cm	uk
ball-jar	1980	2	2	2.5	AU/NZ	o	au
ball-jrb	1959	12	10	1.83333333333333	AU/NZ	cm	au
ball-ojp	1995	10	5	5.9	AU/NZ	bi	nz
ball-paj	1951	5	1	3.2	EU15	cm	uk
ball-pjh	1976	15	11	2.46666666666667	EU15	cm	uk
ballance-jhw	1981	7	6	1.28571428571429	EU15	cm	uk
ballantine-riw	1947	12	11	2	EU15	cm	uk
ballantine-tvn	1975	68	6	3.86764705882353	N-AM	cm	us
ballard-dgh	1954	18	18	2.11111111111111	EU15	ch	uk
ballard-jwo	1986	27	21	2.25925925925926	AU/NZ	bi	au
ballenger-jam	1996	8	5	2.625	N-AM	so	us
ballentyne-dwg	1956	7	6	1.57142857142857	EU15	ph	uk
baller-jfw	1987	40	2	4.7	EU15	cm	nl
ballering-lap	1991	16	10	3.9375	EU15	cm	nl
ballesta-jpg	1975	49	2	3.61224489795918	EU15	bm	es
ballester-mad	1987	4	1	2.75	EU15	cm	es
ballesteros-jjn	1989	10	6	2	EU15	ma	es
ballesteros-mlc	1985	5	5	5.6	EU15	cm	es
ballieux-bepb	1992	12	5	7.33333333333333	EU15	cm	nl
bally-ise	1996	5	4	2.6	AU/NZ	bi	au
balm-ajm	1982	89	14	5.47191011235955	EU15	cm	nl
balm-fjm	1982	5	2	5.2	EU15	cm	nl
balm-phm	1984	46	14	3.97826086956522	EU15	cm	nl
balmer-hgr	1973	7	4	2	EU15	cm	uk
balmer-jmt	1998	20	14	1.95	EU15	o	uk
balmford-deh	1977	2	1	1.5	EU15	o	uk
balsdon-jpvd	1958	3	3	1	EU15	ah	uk
baltaxe-cam	1975	5	5	1.8	N-AM	o	us
baltus-pgm	1996	5	2	4.8	EU15	o	nl
baltussen-jjm	1990	12	7	2.75	EU15	ch	nl
baltussen-rmpm	1997	13	7	4.69230769230769	EU15	o	nl
baltzer-awa	1997	32	17	5.3125	EU15	cm	de
baly-ecc	1900	48	43	2.08333333333333	EU15	ch	uk
balyuzi-hhm	1970	10	4	3.2	EU15	bm	uk
balz-aga	1927	4	3	1.25	N-AM	ps	us
bamber-rwk	1979	2	0	2.5	EU15	cm	uk
bamford-jkh	1990	46	7	4.67391304347826	EU15	bm	fi
bamford-jtm	1974	6	6	1.66666666666667	N-AM	cm	us
bampton-mcc	1968	4	1	3.5	N-AM	o	us
bancroft-jhj	1975	11	6	3.18181818181818	EU15	cm	uk
bancroft-kcc	1964	5	5	3.2	EU15	ch	uk
bancsi-lfjmm	1991	22	10	5.31818181818182	EU15	cm	nl
band-egu	1966	3	1	2	N-AM	o	us
band-gph	1995	31	15	3.41935483870968	EU15	ps	nl
bandayvargas-adl	1982	4	4	1	EU15	ah	es
bandinelli-mlb	1978	5	0	5.4	EU15	bm	it
bandla-hpr	1997	7	7	3.42857142857143	N-AM	cm	us
bandsma-rhj	1998	33	15	7.66666666666667	EU15	cm	nl
bane-klf	1977	11	6	2.63636363636364	N-AM	ph	us
banegas-jrb	1988	48	7	5.02083333333333	EU15	cm	es
banez-mvd	1993	10	4	4.3	EU15	ch	es
banffer-jrj	1961	11	11	1.54545454545455	EU15	cm	nl
banfill-pfg	1979	18	16	1.38888888888889	EU15	o	uk
bange-ggj	1953	5	4	2	EU15	bi	nl
bangham-crm	1977	24	17	3.45833333333333	EU15	bm	uk
bangs-nlb	1990	7	5	3.71428571428571	N-AM	es	us
banham-ndg	1989	4	2	2.25	AU/NZ	cm	au
bank-cmc	1982	5	0	4.8	EU15	cm	nl
bankart-asb	1913	13	12	1.07692307692308	EU15	cm	uk
bankes-jlk	1966	5	3	2.8	EU15	cm	uk
bankes-mjk	1994	21	12	3.0952380952381	EU15	cm	uk
banks-bec	1959	25	19	3.52	EU15	bm	uk
banks-djd	1990	3	1	5.33333333333333	AU/NZ	bm	au
banks-jcg	1969	3	2	2.33333333333333	AU/NZ	bi	au
banks-whh	1963	10	10	1.4	EU15	ph	uk
bankwitz-pcf	1957	13	13	1	N-AM	ah	us
bannard-rab	1950	29	15	2.58620689655172	N-AM	ch	ca
bannenberg-rjn	1981	2	2	1	AU/NZ	o	au
bannister-rca	1986	11	3	3.45454545454545	EU15	bi	uk
banos-fgd	1996	7	2	3.42857142857143	EU15	ch	es
banos-jlg	1989	7	4	5.57142857142857	EU15	cm	es
banowsky-lhw	1976	14	3	3.85714285714286	N-AM	cm	us
banuelos-jlv	1980	5	1	6	EU15	cm	es
banyard-mrc	1978	17	12	2.11764705882353	AU/NZ	bm	au
bao-jys	1990	4	4	1.25	N-AM	cm	us
baptista-apm	1993	9	2	4.22222222222222	EU15	o	pt
baptista-cac	1988	11	5	4	N-AM	bm	us
baptista-cmsg	1992	12	4	3.58333333333333	EU15	o	pt
baptista-jab	1990	5	3	2.8	EU15	bi	pt
baptista-jpvp	1980	13	3	4.69230769230769	EU15	o	nl
baptista-mas	1995	10	3	5.1	N-AM	cm	us
baptista-mav	1991	3	1	5	EU15	es	pt
baptista-rmso	1990	3	0	2.33333333333333	EU15	o	pt
baque-efi	1980	19	8	3	EU15	ps	fr
bar-dpr	1987	5	0	5.2	EU15	cm	nl
bar-fwh	1977	3	0	6	EU15	cm	nl
bar-fwhm	1977	29	0	5.31034482758621	EU15	cm	nl
baraf-hsb	1978	5	3	3.8	N-AM	cm	us
baragar-wra	1960	6	3	1.66666666666667	N-AM	es	ca
baranoski-gvg	1997	37	22	2.86486486486486	N-AM	o	ca
barata-bas	1987	7	3	5.28571428571429	EU15	bm	pt
barata-jmm	1989	10	10	2.6	EU15	o	pt
barbara-jaj	1977	73	26	4.0958904109589	EU15	cm	uk
barbaro-mpf	1982	5	0	5.4	EU15	cm	it
barber-djw	1976	8	7	2	EU15	cm	uk
barber-dla	1956	6	3	3.16666666666667	EU15	o	uk
barber-dml	1968	18	15	1.94444444444444	EU15	cm	uk
barber-ejw	1973	4	4	1	N-AM	so	us
barber-hrk	1951	16	9	2.375	N-AM	cm	us
barber-jck	1985	40	13	5.875	EU15	bm	uk
barber-rln	1980	15	15	1.06666666666667	EU15	ah	uk
barberan-fat	1982	21	12	3.57142857142857	EU15	bi	es
barbero-jfg	1994	2	2	2	EU15	ph	es
barbero-jlt	1987	2	1	4.5	EU15	cm	es
barbero-jmr	1992	2	0	6.5	EU15	cm	es
barbone-mgs	1972	12	0	5.75	EU15	cm	it
barbor-prh	1968	3	1	2.66666666666667	EU15	cm	uk
barbosa-efg	1975	9	4	3.11111111111111	EU15	ch	pt
barbosa-mdfs	1995	23	12	7.52173913043478	N-AM	bm	us
barbosa-mds	1985	9	7	3.77777777777778	N-AM	bm	us
barbosa-mjs	1989	5	5	1	N-AM	ah	us
barbosapovoa-apfd	1996	23	3	3.04347826086957	EU15	o	pt
barbour-sls	1995	3	0	8.33333333333333	N-AM	cm	us
barclay-gsj	1967	27	27	1.25925925925926	AU/NZ	so	au
barclay-jmg	1986	29	29	1	EU15	ah	uk
barclay-lrc	1952	15	12	2.66666666666667	N-AM	ch	ca
barclay-mni	1984	13	5	3.61538461538462	EU15	bi	uk
barclay-rmr	1979	44	22	2.15909090909091	N-AM	bi	ca
barclay-rpc	1972	11	5	3.09090909090909	EU15	cm	uk
barclay-sdc	1955	2	1	2.5	AU/NZ	bm	nz
barclay-sig	1997	12	0	4.75	EU15	cm	uk
barczak-alc	1997	4	2	2.25	AU/NZ	o	nz
bard-jbl	1968	21	16	2.14285714285714	EU15	bm	uk
bardes-esg	1990	21	0	4.47619047619048	N-AM	bm	us
bardo-dme	1998	19	7	6.05263157894737	N-AM	cm	us
bardwell-jca	1984	26	10	4	N-AM	bm	us
barel-arf	1989	7	0	2.42857142857143	EU15	o	be
barel-cdn	1970	10	8	3.5	EU15	bi	nl
barendregt-jnm	1985	22	12	4.86363636363636	EU15	cm	nl
barends-fbj	1990	5	2	2.4	EU15	es	nl
barendse-gam	1987	21	3	5.33333333333333	EU15	cm	nl
barendse-gwm	1975	27	9	3.55555555555556	EU15	bi	nl
barez-jag	1987	6	3	4.16666666666667	EU15	bi	es
barge-rmy	1992	87	21	7.17241379310345	EU15	cm	nl
bargeschaapveld-dqcm	1995	6	4	5	EU15	cm	nl
barinasmitchell-ejm	1997	2	2	4.5	N-AM	cm	us
barkan-cpl	1981	5	5	2.8	N-AM	bi	us
barker-bcw	1965	14	13	1.64285714285714	AU/NZ	cm	au
barker-cav	1964	20	6	2.45	N-AM	cm	ca
barker-dhn	1994	7	5	5.85714285714286	AU/NZ	es	nz
barker-djp	1962	34	25	2.05882352941176	EU15	cm	uk
barker-gla	1994	17	5	5.76470588235294	EU15	bi	uk
barker-iah	1975	2	1	3	EU15	cm	uk
barker-irl	1952	12	11	2.25	EU15	ch	uk
barker-jha	1990	24	4	6.04166666666667	EU15	bm	uk
barker-jnw	1987	3	1	6	EU15	cm	uk
barker-jnwn	1986	175	58	4.63428571428571	EU15	cm	uk
barker-jsf	1961	34	19	1.76470588235294	AU/NZ	bm	au
barker-mcj	1969	17	6	3.05882352941176	EU15	cm	uk
barker-pca	1995	9	6	5.44444444444444	N-AM	cm	us
barker-rdj	1976	7	2	4	EU15	bm	uk
barker-rwj	1966	49	30	1.83673469387755	EU15	o	uk
barker-sge	1984	24	14	4.16666666666667	EU15	cm	uk
barker-thw	1982	7	1	3.14285714285714	EU15	cm	uk
barkley-asj	1979	6	1	4	EU15	cm	uk
barkley-deh	1985	3	2	2.33333333333333	EU15	cm	uk
barks-jde	1986	35	10	4	N-AM	cm	us
barkun-ang	1990	9	1	7.11111111111111	N-AM	cm	ca
barley-rdc	1996	7	4	4.85714285714286	N-AM	cm	ca
barlow-aje	1949	30	17	2.26666666666667	EU15	cm	uk
barlow-ewr	1972	21	10	2.80952380952381	AU/NZ	bi	au
barlow-hwb	1950	4	3	1.75	EU15	bi	uk
barlow-jlr	1967	3	2	2.66666666666667	N-AM	cm	us
barlow-mws	1963	20	16	1.25	N-AM	o	ca
barlow-wsl	1900	4	3	2	EU15	cm	uk
barltrop-ndp	1988	6	0	3.83333333333333	EU15	o	uk
barnaart-afw	1986	2	2	2.5	EU15	cm	nl
barnard-acl	1957	26	11	3.73076923076923	N-AM	ph	us
barnard-bjs	1963	10	8	3.9	EU15	ph	uk
barnard-cfj	1976	10	8	3.8	EU15	ch	uk
barnard-clr	1986	6	0	4	EU15	ch	uk
barnard-eep	1961	9	8	1.88888888888889	N-AM	cm	us
barnard-gjr	1975	4	2	3.5	EU15	bm	uk
barnard-jdw	1972	7	5	1.85714285714286	EU15	cm	uk
barnard-jpm	1995	5	1	3.4	AU/NZ	cm	nz
barnard-nas	1983	11	9	2.18181818181818	EU15	cm	uk
barnard-pwc	1955	5	5	3.6	EU15	ch	uk
barnard-rjo	1994	18	5	5.11111111111111	N-AM	bm	us
barnardo-mcnm	1994	30	4	7.96666666666667	EU15	cm	uk
barnes-chw	1994	79	6	6.79746835443038	EU15	ph	uk
barnes-dka	1994	156	84	2.8974358974359	EU15	bi	uk
barnes-dwh	1947	25	22	2.96	EU15	cm	uk
barnes-grg	1974	9	5	3.33333333333333	AU/NZ	cm	nz
barnes-ics	1985	6	4	2.83333333333333	EU15	bm	uk
barnes-jgp	1965	6	6	1	EU15	o	uk
barnes-jlc	1976	4	0	5.25	EU15	cm	uk
barnes-llb	1992	11	6	2.90909090909091	N-AM	o	us
barnes-nml	1969	7	3	5.42857142857143	EU15	o	uk
barnes-prj	1982	20	12	4.9	EU15	cm	uk
barnes-rfw	1980	25	22	2	N-AM	bi	us
barnes-rmr	1971	41	18	3.53658536585366	EU15	cm	uk
barnes-rsk	1967	19	18	1.57894736842105	EU15	bi	uk
barnes-rth	1983	3	2	6.66666666666667	EU15	bm	uk
barnes-tre	1978	65	34	3.30769230769231	EU15	cm	uk
barnes-wjp	1965	10	8	2	EU15	bi	uk
barnetson-rsc	1976	18	5	3.11111111111111	AU/NZ	cm	au
barnett-ajg	1932	3	0	2.33333333333333	EU15	ch	uk
barnett-bew	1971	4	4	1.5	AU/NZ	cm	au
barnett-edb	1909	13	13	2	EU15	ch	uk
barnett-hjm	1951	11	5	2.81818181818182	N-AM	cm	ca
barnett-itr	1980	14	0	4.14285714285714	EU15	cm	uk
barnett-jef	1993	10	5	4	EU15	cm	uk
barnett-jeg	1963	43	28	2.81395348837209	EU15	bm	uk
barnett-jwb	1974	5	4	1.4	EU15	cm	uk
barnett-plj	1990	13	4	3.38461538461538	AU/NZ	cm	au
barnett-pro	1967	8	5	2.5	EU15	bi	uk
barnfield-amc	1989	6	2	2.66666666666667	EU15	cm	uk
barnham-kwj	1968	77	11	22.3246753246753	EU15	ph	uk
barnhoorn-jbs	1984	7	3	3.71428571428571	EU15	ph	nl
barnick-jwfk	1978	6	1	3.33333333333333	EU15	ch	nl
barnish-sjb	1983	13	13	1	EU15	ah	uk
barnwell-lfs	1995	2	2	5	N-AM	bm	us
barquero-jlv	1981	8	6	2.375	EU15	cm	es
barr-ads	1964	15	4	1.93333333333333	EU15	o	uk
barr-arm	1972	3	2	2	EU15	bi	uk
barr-ars	1984	27	14	3	EU15	cm	uk
barr-big	1974	10	8	2.2	EU15	o	uk
barr-dgd	1965	17	9	2.58823529411765	EU15	cm	uk
barr-dih	1966	38	20	4.21052631578947	EU15	o	uk
barr-djs	1967	34	27	1.58823529411765	N-AM	bi	ca
barr-hwk	1963	6	2	3	N-AM	cm	ca
barr-jrm	1983	33	10	6.60606060606061	EU15	ph	uk
barr-mwc	1972	3	2	1.66666666666667	EU15	es	uk
barra-pfa	1970	12	1	4.25	EU15	cm	it
barraclough-dre	1974	4	3	2.75	AU/NZ	cm	au
barradas-mcd	1987	12	5	3.58333333333333	EU15	bi	es
barrado-jjg	1997	2	1	5.5	EU15	cm	es
barrado-jrr	1992	9	0	5.77777777777778	EU15	ch	es
barrantes-mmd	1991	8	0	3.5	EU15	ch	es
barratt-bip	1974	12	8	2.83333333333333	AU/NZ	bi	nz
barratt-clr	1986	124	34	4.2258064516129	EU15	cm	uk
barratt-dhp	1974	20	17	1.8	EU15	bi	uk
barratt-jow	1900	35	33	1.2	EU15	bm	uk
barratt-mej	1969	20	13	2.85	EU15	cm	uk
barratt-peh	1956	7	6	1.57142857142857	AU/NZ	ps	au
barreira-mcra	1982	2	0	3.5	EU15	cm	fr
barreiro-fjj	1995	2	0	6	EU15	bm	es
barrell-rae	1977	12	11	1.58333333333333	EU15	cm	uk
barrett-adt	1981	61	21	4.57377049180328	N-AM	bm	us
barrett-agm	1975	106	81	3.27358490566038	EU15	ch	uk
barrett-asd	1959	2	2	1	EU15	o	uk
barrett-bal	1976	4	0	4	N-AM	cm	us
barrett-eam	1988	12	9	1.91666666666667	N-AM	o	us
barrett-jfr	1985	16	11	4.0625	EU15	cm	uk
barrett-phr	1990	155	9	5.64516129032258	AU/NZ	cm	au
barrett-prf	1974	7	5	1.42857142857143	EU15	bi	uk
barrett-sch	1977	79	37	1.83544303797468	N-AM	bi	ca
barri-sai	1977	6	2	3.5	EU15	ch	uk
barrick-jdw	1990	18	0	10.0555555555556	N-AM	es	us
barriga-fjas	1984	8	5	3	EU15	es	pt
barrington-dam	1988	16	12	2.5	N-AM	o	us
barrington-ejw	1934	11	10	1.09090909090909	EU15	bm	uk
barrington-fjf	1910	13	13	1	EU15	cm	uk
barrio-mac	1984	3	0	4	EU15	cm	es
barron-esg	1928	52	34	2.07692307692308	N-AM	bm	us
barron-hwt	1966	2	1	2.5	EU15	ph	uk
barron-ljr	1987	33	10	4.3030303030303	EU15	bi	es
barron-thk	1954	31	30	2.51612903225806	EU15	ph	uk
barros-fjg	1984	12	1	4.58333333333333	EU15	bm	es
barros-jao	1998	58	16	3.08620689655172	EU15	o	pt
barros-jmb	1984	4	0	6.75	EU15	cm	es
barros-jse	1984	6	1	4.5	EU15	ch	pt
barros-mmt	1997	3	0	8.33333333333333	EU15	bi	pt
barros-mra	1987	3	1	4.66666666666667	EU15	bm	pt
barroso-van	1994	7	2	2.71428571428571	EU15	ph	pt
barrow-gws	1957	11	11	1	EU15	ah	uk
barrow-meh	1962	10	5	5.6	EU15	cm	uk
barrozo-cam	1991	4	0	7.25	N-AM	cm	ca
barruncho-lmf	1992	6	1	3.5	EU15	o	pt
barrutia-msg	1983	2	2	5	EU15	bm	es
barry-daj	1986	10	4	3.1	N-AM	bi	ca
barry-dmj	1972	13	11	2.76923076923077	AU/NZ	cm	nz
barry-elr	1988	18	13	3.5	N-AM	bm	us
barry-mjj	1980	7	6	1.57142857142857	N-AM	ma	us
barry-pjc	1962	3	0	4.33333333333333	EU15	cm	o
barry-psi	1964	12	8	2.5	EU15	cm	uk
barry-rgg	1973	13	5	3.30769230769231	EU15	cm	o
barry-rjc	1959	20	20	2.95	EU15	bm	uk
barstis-tlo	1993	8	3	4	N-AM	ch	us
bart-gcj	1973	3	3	2.33333333333333	EU15	o	nl
bart-jcj	1966	97	53	3.11340206185567	EU15	ch	it
bartelds-aim	1989	18	0	5.72222222222222	EU15	cm	nl
bartelink-akm	1975	8	4	5	EU15	cm	nl
bartelink-ehb	1936	2	2	2	N-AM	o	us
bartelink-gjm	1975	58	57	1.01724137931034	EU15	ah	nl
bartelink-hjm	1961	2	1	4	EU15	ch	nl
bartels-ccm	1985	8	0	9.5	EU15	cm	nl
bartels-cjm	1998	28	9	5.10714285714286	EU15	cm	nl
bartels-kcm	1987	2	0	6.5	EU15	cm	nl
bartels-pcm	1992	32	7	4.84375	EU15	cm	nl
bartels-rhma	1992	45	31	3	EU15	cm	nl
bartelsman-jfwm	1978	30	8	3.7	EU15	cm	nl
barten-pgj	1974	11	10	1.36363636363636	EU15	o	nl
barter-dac	1975	7	4	2.42857142857143	EU15	cm	uk
barter-lmc	1998	13	6	6.69230769230769	EU15	bm	uk
barth-aim	1997	22	11	4.59090909090909	N-AM	bm	us
barth-jac	1998	39	14	6.43589743589744	EU15	es	de
barth-tfe	1996	109	21	9.76146788990826	EU15	cm	de
barth-tfw	1930	30	26	1.43333333333333	N-AM	es	us
barthelemy-jfm	1981	17	8	2.70588235294118	N-AM	o	us
barthem-vmts	1984	12	7	3.91666666666667	EU15	ph	fr
barthes-jpa	1981	9	5	4.88888888888889	EU15	o	fr
bartholomeusz-fdl	1982	17	9	5.17647058823529	AU/NZ	cm	au
bartlett-clr	1979	36	7	5.86111111111111	EU15	cm	uk
bartlett-jms	1985	65	25	5.23076923076923	EU15	cm	uk
bartlett-rjv	1987	7	3	3.42857142857143	EU15	cm	uk
bartling-pns	1988	5	0	3	N-AM	bi	us
bartoe-jdf	1973	41	7	4.46341463414634	N-AM	es	us
bartolo-dcc	1980	129	30	4.06976744186047	EU15	cm	uk
bartolome-mvp	1995	8	5	3.25	EU15	cm	es
barton-afm	1968	31	29	1.93548387096774	AU/NZ	ch	au
barton-cvm	1990	10	5	6.1	AU/NZ	bi	au
barton-dhr	1943	174	151	2.46551724137931	N-AM	ch	us
barton-dpj	1985	56	25	5.25	EU15	cm	uk
barton-gmg	1948	5	5	1.2	EU15	cm	uk
barton-jjs	1993	114	66	3.46491228070175	N-AM	cm	ca
barton-pjr	1985	49	13	5.53061224489796	EU15	bm	uk
barton-rne	1982	3	2	2.66666666666667	EU15	so	uk
barton-rpe	1973	46	33	2	EU15	cm	uk
bartrip-pwj	1979	16	16	1.25	EU15	ah	uk
barty-cpj	1986	53	9	5.77358490566038	N-AM	ph	us
baruch-jef	1973	7	6	3.85714285714286	EU15	ph	uk
barwegen-mgmh	1979	10	1	3.5	EU15	cm	nl
barwise-ajg	1976	10	9	3	EU15	ch	uk
basagoiti-mav	1993	10	4	1.8	EU15	ph	es
basart-dcg	1983	4	2	6	EU15	cm	nl
bascompte-jlai	1982	5	0	5.8	EU15	bm	es
baselmans-jja	1998	51	12	7.25490196078431	EU15	ph	nl
bashir-meh	1998	7	6	5.42857142857143	N-AM	cm	us
baskett-pjf	1963	19	14	2.57894736842105	EU15	cm	uk
basler-rsw	1973	26	24	1.80769230769231	N-AM	cm	us
bass-jab	1972	19	3	3	EU15	bi	uk
bassand-jpl	1993	26	0	8.38461538461539	EU15	cm	fr
bassett-cal	1952	49	28	2.28571428571429	N-AM	cm	us
bassett-djp	1974	43	21	3.11627906976744	N-AM	bm	us
bassett-hcm	1974	2	0	3	AU/NZ	bi	nz
bassett-hfm	1960	9	4	2.66666666666667	EU15	cm	uk
bassett-jhd	1988	16	8	13.625	EU15	bm	uk
bassett-tds	1958	5	5	1	N-AM	o	us
bast-bjeg	1978	30	8	5.33333333333333	EU15	cm	nl
bast-ejeg	1980	28	6	4.85714285714286	EU15	cm	nl
bastable-jrg	1960	2	2	1.5	EU15	cm	uk
bastiaans-rjm	1998	30	9	4.26666666666667	EU15	o	nl
bastiaansen-cwm	1986	30	6	4	EU15	ch	nl
bastiaansen-mcm	1997	24	13	4.25	EU15	cm	nl
bastiaanssen-wgm	1989	28	10	3.53571428571429	EU15	es	nl
bastiaens-hmj	1984	17	4	3.88235294117647	EU15	ph	nl
bastiaens-jjj	1985	4	1	4.75	EU15	o	nl
bastiaens-pih	1989	43	12	4.37209302325581	EU15	bm	de
bastiaensen-aar	1984	14	14	1	EU15	ah	nl
bastiaensen-lak	1977	45	35	3.17777777777778	EU15	cm	nl
bastian-sep	1993	11	5	4.09090909090909	AU/NZ	cm	au
bastien-jmc	1995	9	3	2.44444444444444	EU15	ps	fr
baston-gmn	1990	7	6	7.42857142857143	EU15	ch	uk
bastos-cac	1991	5	3	3.8	EU15	ph	pt
bastos-mmsm	1990	4	1	5	EU15	bi	pt
basualdo-cae	1976	3	0	6	N-AM	cm	ca
basudde-cdk	1975	6	5	2.5	EU15	cm	uk
batch-ajg	1979	10	9	1.8	EU15	cm	uk
batchelor-adr	1953	3	3	1.33333333333333	EU15	cm	uk
batchelor-agg	1983	15	5	2.86666666666667	EU15	cm	uk
batchelor-irc	1941	11	9	1.45454545454545	EU15	cm	uk
bate-caw	1987	25	12	4.4	EU15	cm	uk
bate-scc	1964	8	6	10.375	EU15	o	uk
bateman-cjt	1970	18	5	4.5	EU15	cm	uk
bateman-der	1959	2	2	2	EU15	cm	uk
bateman-fja	1956	4	4	1	EU15	cm	uk
bateman-jrm	1975	63	21	4.73015873015873	EU15	cm	uk
bateman-plg	1965	12	12	1	EU15	bi	uk
baten-ctm	1992	16	0	5.125	EU15	cm	nl
batenburg-rhk	1994	22	6	4.18181818181818	EU15	cm	nl
bates-deb	1974	6	6	1.33333333333333	EU15	bm	uk
bates-eem	1989	16	8	8.125	EU15	cm	fr
bates-jar	1960	7	7	1.14285714285714	EU15	ch	uk
bates-jav	1941	18	17	1.44444444444444	EU15	cm	uk
bates-jht	1978	94	43	3.58510638297872	N-AM	bm	ca
bates-pjj	1980	11	4	2.09090909090909	EU15	bi	uk
bates-rfl	1967	36	19	3.58333333333333	EU15	cm	uk
bates-rht	1965	84	50	2.28571428571429	AU/NZ	o	nz
bates-rjs	1978	15	10	3.4	N-AM	o	us
bateson-jeg	1971	4	3	1.75	EU15	o	uk
bateson-ppg	1964	40	28	2.15	EU15	bm	uk
batey-pwj	1978	15	12	2	EU15	so	uk
bath-jcj	1966	5	4	3.4	EU15	cm	uk
bath-pmw	1981	44	30	3.52272727272727	EU15	cm	uk
bathgate-rad	1990	66	16	5.75757575757576	AU/NZ	cm	au
bathurst-etj	1980	2	1	4	AU/NZ	es	nz
batista-ajn	1996	23	7	7.65217391304348	EU15	o	pt
batista-das	1983	13	9	4.84615384615385	N-AM	bm	us
batiste-jlh	1969	2	1	2.5	N-AM	ch	ca
batlle-jvi	1995	18	5	8.77777777777778	EU15	cm	uk
batoreu-mcc	1982	3	0	2.66666666666667	EU15	ch	pt
batra-swt	1963	16	14	1.4375	N-AM	bi	us
batt-bdj	1971	11	6	2.45454545454545	N-AM	bi	ca
batt-ral	1960	3	2	2.33333333333333	EU15	bm	uk
batten-tfc	1975	49	36	2.91836734693878	EU15	cm	uk
battenberg-elf	1975	9	1	3.77777777777778	N-AM	cm	us
battersby-rde	1982	20	9	3.7	EU15	cm	uk
batty-cjk	1976	55	48	1.4	EU15	ma	uk
bau-dck	1970	2	0	4.5	AU/NZ	cm	au
baucke-fgk	1969	25	21	1.52	EU15	ch	de
baudoin-abam	1981	22	16	1.86363636363636	N-AM	bi	us
bauer-agc	1980	13	10	3.76923076923077	EU15	cm	nl
bauer-blm	1994	4	4	1	EU15	ah	nl
bauer-gch	1954	39	32	2.12820512820513	EU15	cm	sw
bauer-gew	1982	82	34	2.95121951219512	EU15	ph	nl
bauer-hcf	1985	59	21	4.74576271186441	EU15	cm	sw
bauer-hfc	1984	6	0	7.16666666666667	EU15	cm	sw
bauer-njc	1996	16	7	5.1875	EU15	cm	nl
bauerdick-lat	1986	157	3	393.210191082803	EU15	ph	it
bauerle-gga	1972	5	3	1.8	EU15	ph	nl
baughan-asj	1979	13	5	6.23076923076923	EU15	cm	uk
baum-jac	1991	50	31	2.3	N-AM	o	ca
bauman-jgj	1980	52	20	3.92307692307692	EU15	bm	nl
baumann-mem	1987	14	2	3.92857142857143	EU15	es	de
baumann-mpo	1991	15	1	5.2	EU15	cm	de
baumeister-fam	1988	37	29	3.48648648648649	EU15	cm	de
baumeister-rgh	1975	16	14	2.6875	EU15	cm	de
baur-ftv	1957	3	3	3	N-AM	o	us
baur-lhb	1990	29	18	7.48275862068965	EU15	cm	nl
bautista-red	1995	20	18	2.4	N-AM	cm	us
bauwens-ljjm	1987	6	6	4.5	EU15	cm	nl
bavin-pmg	1953	43	32	1.86046511627907	EU15	ch	uk
bavinck-jnb	1985	73	33	5.3972602739726	EU15	cm	nl
bawn-ceh	1932	24	19	2.875	EU15	ch	uk
bax-cmr	1982	35	6	6.94285714285714	EU15	bm	uk
bax-kma	1993	20	4	3.95	EU15	cm	nl
bax-mco	1965	16	14	1.5	EU15	cm	uk
bax-mmh	1990	2	2	1.5	EU15	ah	nl
bax-nds	1978	43	17	4.06976744186047	EU15	cm	uk
bax-nma	1978	28	9	4.07142857142857	EU15	cm	nl
baxi-hrs	1971	2	1	1.5	N-AM	ma	us
baxter-agw	1973	7	5	2.57142857142857	EU15	ch	uk
baxter-ajg	1977	9	5	5	EU15	ch	uk
baxter-bjc	1991	9	8	1.55555555555556	EU15	ma	uk
baxter-cdp	1997	15	3	4	N-AM	es	us
baxter-dlm	1988	12	12	1	N-AM	ah	us
baxter-ifg	1974	9	9	1	N-AM	o	ca
baxter-pjc	1969	2	2	2	EU15	cm	uk
baxter-pmk	1983	2	0	6	EU15	cm	uk
baxter-pnw	1988	35	23	4.31428571428571	EU15	ch	fr
baxter-ptw	1961	29	29	1	EU15	so	uk
baxterjones-adg	1994	61	22	4.34426229508197	N-AM	bm	ca
baydoun-eah	1980	21	13	2.85714285714286	EU15	bi	uk
bayley-ijl	1978	2	1	3.5	EU15	cm	uk
bayley-jil	1978	11	1	3.45454545454545	EU15	cm	uk
baylis-gts	1941	2	2	2	AU/NZ	bi	nz
bayliss-maj	1988	8	6	3.75	EU15	ch	uk
bayliss-ris	1949	43	36	2.67441860465116	EU15	cm	uk
bayly-iae	1963	18	15	1.55555555555556	AU/NZ	bi	au
bayly-pjm	1990	9	7	2.33333333333333	EU15	cm	uk
bayne-jrd	1944	6	6	1.83333333333333	N-AM	cm	ca
bayne-ral	1993	14	4	5.85714285714286	EU15	bm	uk
baynes-kcr	1997	13	9	5.69230769230769	EU15	cm	uk
bayo-fgf	1980	6	1	5.5	EU15	cm	es
bayoumi-ame	1984	2	2	2	N-AM	o	us
bazan-hep	1981	70	24	3.1	N-AM	cm	us
bazeille-jes	1986	4	0	5.75	EU15	cm	fr
be-awh	1959	20	8	2.35	N-AM	es	us
beach-fxm	1969	6	5	2.16666666666667	EU15	cm	uk
beach-srh	1983	38	17	3.13157894736842	N-AM	ps	us
beale-eml	1954	18	16	3.44444444444444	EU15	ma	uk
beale-jra	1957	13	12	1.69230769230769	EU15	ph	uk
beales-ilp	1988	57	50	2.08771929824561	EU15	cm	uk
beales-jsm	1968	23	6	4.1304347826087	EU15	cm	uk
beamesderfer-rcp	1994	9	5	3.33333333333333	N-AM	bi	us
beamish-fwh	1962	36	17	1.88888888888889	N-AM	bi	ca
bean-agd	1993	40	5	5.675	AU/NZ	cm	au
bean-jmw	1959	7	7	1	N-AM	ah	us
bean-kmr	1991	2	0	2.5	EU15	bi	uk
bean-rhd	1960	8	8	1.25	AU/NZ	cm	au
beanlands-rsb	1990	54	22	7.18518518518519	N-AM	cm	ca
bear-dvt	1961	11	11	1.09090909090909	N-AM	so	us
bearcroft-pwp	1992	38	10	4.78947368421053	EU15	cm	uk
beard-jtb	1971	25	25	1.44	N-AM	ma	us
beard-lfh	1967	5	3	1.8	EU15	bm	uk
beard-mej	1967	70	35	4.74285714285714	AU/NZ	cm	nz
beardon-phg	1978	10	5	4.1	EU15	cm	uk
beare-rlb	1956	3	2	1.66666666666667	EU15	cm	uk
bearn-gcf	1985	14	13	1.07142857142857	N-AM	ah	us
bearson-smd	1996	31	5	6.35483870967742	N-AM	bm	us
beasley-crw	1984	24	19	3.625	AU/NZ	cm	nz
beasley-dmg	1954	2	2	2.5	AU/NZ	cm	nz
beasley-dwc	1997	54	15	7.74074074074074	N-AM	bm	us
beasley-rwr	1963	3	2	5.33333333333333	EU15	cm	uk
beattie-drh	1972	11	10	1.45454545454545	AU/NZ	o	au
beattie-era	1996	10	1	4.5	N-AM	o	us
beattie-gac	1972	6	6	2.33333333333333	AU/NZ	bi	au
beattie-jhm	1951	22	21	1.18181818181818	EU15	so	uk
beatty-pcw	1980	44	19	3.34090909090909	EU15	cm	uk
beauchamp-kdf	1988	4	2	2	N-AM	o	us
[truncated: 39,428 more rows]
