# Supplementary material for: Researchers’ Individual Publication Rate Has Not Increased in a Century
Source: PLoS One. 2016 Mar 9;11(3):e0149504. doi: 10.1371/journal.pone.0149504 (PMC4784736; doi:10.1371/journal.pone.0149504)
Supplement: S1 File — (TXT) [file pone.0149504.s006.txt]

Numerical results of all main analyses underlying the regression models in figures as well as all robustness tests discussed in the main text

null device 
          1 


[1] "------Figure 1a------"


Call:
glm(formula = log10(av.coaut) ~ (year.min + I(year.min^2) + I(year.min^3)) * 
    disc, family = quasipoisson, weights = tot.paps)

Deviance Residuals: 
     Min        1Q    Median        3Q       Max  
-10.0709   -0.6370   -0.1330    0.3072   25.1368  

Coefficients:
                                        Estimate Std. Error t value Pr(>|t|)    
(Intercept)                            2.433e+03  2.550e+03   0.954 0.340095    
year.min                              -3.959e+00  3.892e+00  -1.017 0.309099    
I(year.min^2)                          2.129e-03  1.980e-03   1.075 0.282331    
I(year.min^3)                         -3.788e-07  3.358e-07  -1.128 0.259227    
discmathematics                        3.089e+03  1.694e+04   0.182 0.855313    
discearth and space                   -2.405e+04  1.216e+04  -1.977 0.048032 *  
discphysics                            8.976e+03  7.066e+03   1.270 0.204009    
discchemistry                         -8.453e+03  4.855e+03  -1.741 0.081657 .  
discbiology                           -7.025e+03  7.967e+03  -0.882 0.377908    
discbiomedical research               -1.358e+03  4.590e+03  -0.296 0.767393    
discpsychology                        -3.643e+04  2.282e+04  -1.597 0.110299    
discsocial sciences                    7.546e+04  1.897e+04   3.977 7.00e-05 ***
discarts&humanities                    1.025e+05  1.993e+05   0.514 0.606967    
discother                             -3.844e+04  1.092e+04  -3.519 0.000433 ***
year.min:discmathematics              -4.411e+00  2.597e+01  -0.170 0.865130    
year.min:discearth and space           3.706e+01  1.855e+01   1.999 0.045666 *  
year.min:discphysics                  -1.338e+01  1.078e+01  -1.241 0.214582    
year.min:discchemistry                 1.319e+01  7.425e+00   1.776 0.075745 .  
year.min:discbiology                   1.111e+01  1.217e+01   0.912 0.361519    
year.min:discbiomedical research       2.244e+00  7.015e+00   0.320 0.748993    
year.min:discpsychology                5.566e+01  3.477e+01   1.600 0.109501    
year.min:discsocial sciences          -1.150e+02  2.906e+01  -3.956 7.62e-05 ***
year.min:discarts&humanities          -1.542e+02  3.027e+02  -0.509 0.610492    
year.min:discother                     5.895e+01  1.666e+01   3.539 0.000402 ***
I(year.min^2):discmathematics          2.086e-03  1.327e-02   0.157 0.875044    
I(year.min^2):discearth and space     -1.904e-02  9.423e-03  -2.020 0.043391 *  
I(year.min^2):discphysics              6.639e-03  5.481e-03   1.211 0.225786    
I(year.min^2):discchemistry           -6.849e-03  3.785e-03  -1.810 0.070334 .  
I(year.min^2):discbiology             -5.846e-03  6.198e-03  -0.943 0.345560    
I(year.min^2):discbiomedical research -1.230e-03  3.573e-03  -0.344 0.730743    
I(year.min^2):discpsychology          -2.834e-02  1.767e-02  -1.604 0.108656    
I(year.min^2):discsocial sciences      5.837e-02  1.483e-02   3.935 8.32e-05 ***
I(year.min^2):discarts&humanities      7.727e-02  1.532e-01   0.504 0.614100    
I(year.min^2):discother               -3.013e-02  8.466e-03  -3.559 0.000373 ***
I(year.min^3):discmathematics         -3.267e-07  2.259e-06  -0.145 0.885011    
I(year.min^3):discearth and space      3.258e-06  1.596e-06   2.042 0.041205 *  
I(year.min^3):discphysics             -1.097e-06  9.289e-07  -1.181 0.237650    
I(year.min^3):discchemistry            1.185e-06  6.430e-07   1.843 0.065383 .  
I(year.min^3):discbiology              1.025e-06  1.052e-06   0.974 0.330056    
I(year.min^3):discbiomedical research  2.234e-07  6.065e-07   0.368 0.712661    
I(year.min^3):discpsychology           4.811e-06  2.992e-06   1.608 0.107773    
I(year.min^3):discsocial sciences     -9.876e-06  2.523e-06  -3.914 9.10e-05 ***
I(year.min^3):discarts&humanities     -1.290e-05  2.586e-05  -0.499 0.617780    
I(year.min^3):discother                5.132e-06  1.434e-06   3.578 0.000346 ***
---
Signif. codes:  0 ‘***’ 0.001 ‘**’ 0.01 ‘*’ 0.05 ‘.’ 0.1 ‘ ’ 1

(Dispersion parameter for quasipoisson family taken to be 1.317892)

    Null deviance: 108016  on 41426  degrees of freedom
Residual deviance:  49763  on 41383  degrees of freedom
AIC: NA

Number of Fisher Scoring iterations: 6


[1] "------Figure 1a - 1980-1998------"


Call:
glm(formula = log10(av.coaut) ~ (year.min) * disc, family = quasipoisson, 
    weights = tot.paps)

Deviance Residuals: 
     Min        1Q    Median        3Q       Max  
-10.1018   -0.5837   -0.1240    0.2738   24.6385  

Coefficients:
                                   Estimate Std. Error t value Pr(>|t|)    
(Intercept)                      -2.461e+01  1.013e+00 -24.279  < 2e-16 ***
year.min                          1.220e-02  5.094e-04  23.958  < 2e-16 ***
discmathematics                  -2.162e+01  1.226e+01  -1.763 0.077838 .  
discearth and space              -2.682e+01  3.981e+00  -6.737 1.65e-11 ***
discphysics                      -2.023e+01  2.703e+00  -7.484 7.47e-14 ***
discchemistry                    -6.795e-01  2.923e+00  -0.232 0.816182    
discbiology                      -2.539e+01  3.549e+00  -7.154 8.66e-13 ***
discbiomedical research          -8.288e+00  2.280e+00  -3.635 0.000279 ***
discpsychology                   -2.665e+01  7.459e+00  -3.573 0.000354 ***
discsocial sciences              -4.303e+01  1.260e+01  -3.414 0.000641 ***
discarts&humanities              -9.940e+01  2.844e+01  -3.495 0.000474 ***
discother                        -1.678e+01  4.126e+00  -4.067 4.78e-05 ***
year.min:discmathematics          1.049e-02  6.161e-03   1.702 0.088719 .  
year.min:discearth and space      1.341e-02  1.999e-03   6.705 2.06e-11 ***
year.min:discphysics              1.025e-02  1.358e-03   7.546 4.63e-14 ***
year.min:discchemistry            2.815e-04  1.469e-03   0.192 0.848008    
year.min:discbiology              1.262e-02  1.783e-03   7.081 1.47e-12 ***
year.min:discbiomedical research  4.151e-03  1.146e-03   3.622 0.000293 ***
year.min:discpsychology           1.318e-02  3.745e-03   3.518 0.000435 ***
year.min:discsocial sciences      2.106e-02  6.333e-03   3.325 0.000887 ***
year.min:discarts&humanities      4.856e-02  1.430e-02   3.395 0.000687 ***
year.min:discother                8.212e-03  2.073e-03   3.962 7.45e-05 ***
---
Signif. codes:  0 ‘***’ 0.001 ‘**’ 0.01 ‘*’ 0.05 ‘.’ 0.1 ‘ ’ 1

(Dispersion parameter for quasipoisson family taken to be 1.423502)

    Null deviance: 46034  on 23751  degrees of freedom
Residual deviance: 29451  on 23730  degrees of freedom
AIC: NA

Number of Fisher Scoring iterations: 5


null device 
          1 


[1] "------Figure 1b------"


Call:
glm(formula = log10(tot.paps) ~ (year.min + I(year.min^2) + I(year.min^3)) * 
    disc, family = quasipoisson)

Deviance Residuals: 
     Min        1Q    Median        3Q       Max  
-1.08264  -0.33864   0.00903   0.28945   1.44046  

Coefficients:
                                        Estimate Std. Error t value Pr(>|t|)    
(Intercept)                            1.127e+04  2.091e+03   5.388 7.16e-08 ***
year.min                              -1.734e+01  3.202e+00  -5.415 6.18e-08 ***
I(year.min^2)                          8.893e-03  1.635e-03   5.440 5.36e-08 ***
I(year.min^3)                         -1.520e-06  2.781e-07  -5.464 4.67e-08 ***
discmathematics                       -8.746e+03  9.930e+03  -0.881 0.378409    
discearth and space                   -3.746e+04  9.445e+03  -3.966 7.31e-05 ***
discphysics                           -1.327e+03  6.340e+03  -0.209 0.834185    
discchemistry                         -2.032e+04  4.525e+03  -4.491 7.12e-06 ***
discbiology                           -1.093e+04  5.788e+03  -1.888 0.059089 .  
discbiomedical research               -2.669e+03  4.006e+03  -0.666 0.505210    
discpsychology                        -3.364e+04  1.089e+04  -3.088 0.002014 ** 
discsocial sciences                   -2.669e+04  7.766e+03  -3.437 0.000589 ***
discarts&humanities                   -5.449e+04  4.290e+04  -1.270 0.203969    
discother                             -3.455e+04  6.470e+03  -5.340 9.34e-08 ***
year.min:discmathematics               1.362e+01  1.524e+01   0.894 0.371569    
year.min:discearth and space           5.748e+01  1.444e+01   3.981 6.86e-05 ***
year.min:discphysics                   2.195e+00  9.702e+00   0.226 0.820996    
year.min:discchemistry                 3.136e+01  6.936e+00   4.522 6.14e-06 ***
year.min:discbiology                   1.681e+01  8.864e+00   1.897 0.057870 .  
year.min:discbiomedical research       4.156e+00  6.138e+00   0.677 0.498338    
year.min:discpsychology                5.165e+01  1.667e+01   3.098 0.001952 ** 
year.min:discsocial sciences           4.109e+01  1.191e+01   3.450 0.000560 ***
year.min:discarts&humanities           8.220e+01  6.519e+01   1.261 0.207368    
year.min:discother                     5.305e+01  9.899e+00   5.359 8.42e-08 ***
I(year.min^2):discmathematics         -7.064e-03  7.796e-03  -0.906 0.364897    
I(year.min^2):discearth and space     -2.939e-02  7.354e-03  -3.997 6.44e-05 ***
I(year.min^2):discphysics             -1.204e-03  4.949e-03  -0.243 0.807828    
I(year.min^2):discchemistry           -1.613e-02  3.543e-03  -4.553 5.30e-06 ***
I(year.min^2):discbiology             -8.623e-03  4.524e-03  -1.906 0.056676 .  
I(year.min^2):discbiomedical research -2.155e-03  3.134e-03  -0.688 0.491676    
I(year.min^2):discpsychology          -2.643e-02  8.506e-03  -3.107 0.001893 ** 
I(year.min^2):discsocial sciences     -2.108e-02  6.086e-03  -3.463 0.000534 ***
I(year.min^2):discarts&humanities     -4.132e-02  3.303e-02  -1.251 0.210849    
I(year.min^2):discother               -2.715e-02  5.048e-03  -5.378 7.59e-08 ***
I(year.min^3):discmathematics          1.221e-06  1.329e-06   0.918 0.358391    
I(year.min^3):discearth and space      5.009e-06  1.249e-06   4.011 6.04e-05 ***
I(year.min^3):discphysics              2.190e-07  8.415e-07   0.260 0.794675    
I(year.min^3):discchemistry            2.765e-06  6.033e-07   4.584 4.58e-06 ***
I(year.min^3):discbiology              1.474e-06  7.697e-07   1.915 0.055508 .  
I(year.min^3):discbiomedical research  3.723e-07  5.335e-07   0.698 0.485212    
I(year.min^3):discpsychology           4.506e-06  1.446e-06   3.116 0.001836 ** 
I(year.min^3):discsocial sciences      3.604e-06  1.037e-06   3.476 0.000510 ***
I(year.min^3):discarts&humanities      6.924e-06  5.577e-06   1.242 0.214414    
I(year.min^3):discother                4.630e-06  8.580e-07   5.397 6.83e-08 ***
---
Signif. codes:  0 ‘***’ 0.001 ‘**’ 0.01 ‘*’ 0.05 ‘.’ 0.1 ‘ ’ 1

(Dispersion parameter for quasipoisson family taken to be 0.1784519)

    Null deviance: 8179.9  on 41426  degrees of freedom
Residual deviance: 7855.8  on 41383  degrees of freedom
AIC: NA

Number of Fisher Scoring iterations: 4


[1] "------Figure 1b - 1980-1998------"


Call:
glm(formula = log10(tot.paps) ~ (year.min) * disc, family = quasipoisson)

Deviance Residuals: 
     Min        1Q    Median        3Q       Max  
-1.09147  -0.32862   0.00871   0.28576   1.45431  

Coefficients:
                                   Estimate Std. Error t value Pr(>|t|)    
(Intercept)                      -5.997e+00  1.401e+00  -4.281 1.87e-05 ***
year.min                          3.065e-03  7.043e-04   4.352 1.35e-05 ***
discmathematics                  -1.620e+01  9.794e+00  -1.654  0.09810 .  
discearth and space              -2.236e+01  4.765e+00  -4.691 2.73e-06 ***
discphysics                      -3.694e+00  4.269e+00  -0.865  0.38689    
discchemistry                    -2.413e+01  3.737e+00  -6.457 1.09e-10 ***
discbiology                      -1.256e+01  3.911e+00  -3.210  0.00133 ** 
discbiomedical research           1.732e+00  2.979e+00   0.582  0.56088    
discpsychology                   -1.969e+01  7.452e+00  -2.642  0.00824 ** 
discsocial sciences              -3.884e+00  7.974e+00  -0.487  0.62623    
discarts&humanities               2.484e+01  7.867e+00   3.157  0.00160 ** 
discother                        -2.239e+01  3.924e+00  -5.707 1.17e-08 ***
year.min:discmathematics          8.138e-03  4.925e-03   1.652  0.09845 .  
year.min:discearth and space      1.123e-02  2.395e-03   4.690 2.75e-06 ***
year.min:discphysics              1.935e-03  2.147e-03   0.901  0.36749    
year.min:discchemistry            1.214e-02  1.879e-03   6.460 1.07e-10 ***
year.min:discbiology              6.269e-03  1.966e-03   3.188  0.00143 ** 
year.min:discbiomedical research -8.578e-04  1.498e-03  -0.573  0.56678    
year.min:discpsychology           9.893e-03  3.745e-03   2.642  0.00825 ** 
year.min:discsocial sciences      1.877e-03  4.009e-03   0.468  0.63961    
year.min:discarts&humanities     -1.263e-02  3.959e-03  -3.191  0.00142 ** 
year.min:discother                1.119e-02  1.972e-03   5.674 1.41e-08 ***
---
Signif. codes:  0 ‘***’ 0.001 ‘**’ 0.01 ‘*’ 0.05 ‘.’ 0.1 ‘ ’ 1

(Dispersion parameter for quasipoisson family taken to be 0.1775708)

    Null deviance: 4643.0  on 23751  degrees of freedom
Residual deviance: 4475.2  on 23730  degrees of freedom
AIC: NA

Number of Fisher Scoring iterations: 4


null device 
          1 


[1] "------Figure 2a------"


Call:
glm(formula = log10(tot.paps/av.coaut) ~ (year.min + I(year.min^2) + 
    I(year.min^3)) * disc, family = gaussian, weights = tot.paps)

Deviance Residuals: 
    Min       1Q   Median       3Q      Max  
-17.271   -1.712   -1.213   -0.331   46.968  

Coefficients:
                                        Estimate Std. Error t value Pr(>|t|)    
(Intercept)                            2.549e+04  2.274e+03  11.212  < 2e-16 ***
year.min                              -3.929e+01  3.481e+00 -11.288  < 2e-16 ***
I(year.min^2)                          2.018e-02  1.776e-03  11.365  < 2e-16 ***
I(year.min^3)                         -3.456e-06  3.020e-07 -11.442  < 2e-16 ***
discmathematics                       -2.395e+04  1.133e+04  -2.114 0.034534 *  
discearth and space                   -3.198e+04  1.058e+04  -3.022 0.002509 ** 
discphysics                           -1.829e+03  6.864e+03  -0.266 0.789880    
discchemistry                         -2.136e+04  4.758e+03  -4.489 7.19e-06 ***
discbiology                           -2.428e+04  6.888e+03  -3.525 0.000423 ***
discbiomedical research               -1.766e+03  4.175e+03  -0.423 0.672373    
discpsychology                        -5.150e+04  1.230e+04  -4.188 2.82e-05 ***
discsocial sciences                   -3.775e+04  8.958e+03  -4.214 2.51e-05 ***
discarts&humanities                    4.236e+04  5.514e+04   0.768 0.442378    
discother                             -4.635e+04  8.070e+03  -5.744 9.31e-09 ***
year.min:discmathematics               3.691e+01  1.740e+01   2.122 0.033875 *  
year.min:discearth and space           4.912e+01  1.617e+01   3.037 0.002390 ** 
year.min:discphysics                   2.831e+00  1.050e+01   0.270 0.787380    
year.min:discchemistry                 3.293e+01  7.291e+00   4.517 6.30e-06 ***
year.min:discbiology                   3.734e+01  1.055e+01   3.540 0.000400 ***
year.min:discbiomedical research       2.751e+00  6.397e+00   0.430 0.667133    
year.min:discpsychology                7.925e+01  1.882e+01   4.211 2.55e-05 ***
year.min:discsocial sciences           5.806e+01  1.374e+01   4.226 2.39e-05 ***
year.min:discarts&humanities          -6.534e+01  8.379e+01  -0.780 0.435507    
year.min:discother                     7.121e+01  1.234e+01   5.769 8.02e-09 ***
I(year.min^2):discmathematics         -1.896e-02  8.905e-03  -2.129 0.033234 *  
I(year.min^2):discearth and space     -2.515e-02  8.240e-03  -3.052 0.002278 ** 
I(year.min^2):discphysics             -1.460e-03  5.350e-03  -0.273 0.785004    
I(year.min^2):discchemistry           -1.692e-02  3.724e-03  -4.544 5.52e-06 ***
I(year.min^2):discbiology             -1.913e-02  5.382e-03  -3.555 0.000378 ***
I(year.min^2):discbiomedical research -1.427e-03  3.267e-03  -0.437 0.662296    
I(year.min^2):discpsychology          -4.064e-02  9.600e-03  -4.233 2.31e-05 ***
I(year.min^2):discsocial sciences     -2.976e-02  7.023e-03  -4.237 2.27e-05 ***
I(year.min^2):discarts&humanities      3.359e-02  4.245e-02   0.791 0.428732    
I(year.min^2):discother               -3.647e-02  6.293e-03  -5.795 6.90e-09 ***
I(year.min^3):discmathematics          3.246e-06  1.519e-06   2.137 0.032609 *  
I(year.min^3):discearth and space      4.290e-06  1.399e-06   3.066 0.002173 ** 
I(year.min^3):discphysics              2.506e-07  9.090e-07   0.276 0.782756    
I(year.min^3):discchemistry            2.899e-06  6.340e-07   4.572 4.84e-06 ***
I(year.min^3):discbiology              3.268e-06  9.154e-07   3.570 0.000358 ***
I(year.min^3):discbiomedical research  2.463e-07  5.560e-07   0.443 0.657857    
I(year.min^3):discpsychology           6.946e-06  1.632e-06   4.256 2.09e-05 ***
I(year.min^3):discsocial sciences      5.084e-06  1.197e-06   4.249 2.16e-05 ***
I(year.min^3):discarts&humanities     -5.754e-06  7.167e-06  -0.803 0.422055    
I(year.min^3):discother                6.224e-06  1.069e-06   5.820 5.93e-09 ***
---
Signif. codes:  0 ‘***’ 0.001 ‘**’ 0.01 ‘*’ 0.05 ‘.’ 0.1 ‘ ’ 1

(Dispersion parameter for gaussian family taken to be 3.671526)

    Null deviance: 164119  on 41426  degrees of freedom
Residual deviance: 151939  on 41383  degrees of freedom
AIC: 68785

Number of Fisher Scoring iterations: 2


[1] "------Figure 2a - 1980-1998------"


Call:
glm(formula = log10(tot.paps/av.coaut) ~ (year.min) * disc, family = gaussian, 
    weights = tot.paps)

Deviance Residuals: 
    Min       1Q   Median       3Q      Max  
-17.218   -1.756   -1.267   -0.374   47.570  

Coefficients:
                                   Estimate Std. Error t value Pr(>|t|)    
(Intercept)                       2.142e+01  1.451e+00  14.765  < 2e-16 ***
year.min                         -1.032e-02  7.293e-04 -14.157  < 2e-16 ***
discmathematics                  -2.907e+01  1.206e+01  -2.411 0.015921 *  
discearth and space              -1.249e+01  5.274e+00  -2.369 0.017867 *  
discphysics                       8.909e+00  4.167e+00   2.138 0.032546 *  
discchemistry                    -1.399e+01  3.963e+00  -3.529 0.000418 ***
discbiology                      -1.972e+01  4.467e+00  -4.415 1.01e-05 ***
discbiomedical research           3.699e+00  3.212e+00   1.151 0.249616    
discpsychology                   -4.118e+01  8.492e+00  -4.850 1.24e-06 ***
discsocial sciences              -1.305e+01  1.025e+01  -1.273 0.203151    
discarts&humanities               3.071e+01  1.018e+01   3.017 0.002554 ** 
discother                        -3.615e+01  4.791e+00  -7.545 4.70e-14 ***
year.min:discmathematics          1.467e-02  6.063e-03   2.420 0.015509 *  
year.min:discearth and space      6.258e-03  2.650e-03   2.362 0.018198 *  
year.min:discphysics             -4.500e-03  2.095e-03  -2.148 0.031763 *  
year.min:discchemistry            7.077e-03  1.992e-03   3.553 0.000381 ***
year.min:discbiology              9.881e-03  2.245e-03   4.401 1.08e-05 ***
year.min:discbiomedical research -1.905e-03  1.615e-03  -1.179 0.238238    
year.min:discpsychology           2.077e-02  4.265e-03   4.869 1.13e-06 ***
year.min:discsocial sciences      6.638e-03  5.154e-03   1.288 0.197831    
year.min:discarts&humanities     -1.529e-02  5.123e-03  -2.985 0.002839 ** 
year.min:discother                1.817e-02  2.407e-03   7.546 4.65e-14 ***
---
Signif. codes:  0 ‘***’ 0.001 ‘**’ 0.01 ‘*’ 0.05 ‘.’ 0.1 ‘ ’ 1

(Dispersion parameter for gaussian family taken to be 4.066178)

    Null deviance: 100185  on 23751  degrees of freedom
Residual deviance:  96490  on 23730  degrees of freedom
AIC: 40997

Number of Fisher Scoring iterations: 2


null device 
          1 


[1] "------Figure 2b------"


Call:
glm(formula = log10(tot.paps.first + 1) ~ (year.min + I(year.min^2) + 
    I(year.min^3)) * disc, family = quasipoisson)

Deviance Residuals: 
     Min        1Q    Median        3Q       Max  
-1.45332  -0.34921   0.02535   0.32715   1.54090  

Coefficients:
                                        Estimate Std. Error t value Pr(>|t|)   
(Intercept)                            4.402e+03  2.634e+03   1.671  0.09469 . 
year.min                              -6.818e+00  4.036e+00  -1.689  0.09119 . 
I(year.min^2)                          3.521e-03  2.062e-03   1.708  0.08768 . 
I(year.min^3)                         -6.061e-07  3.510e-07  -1.727  0.08417 . 
discmathematics                        3.659e+03  1.169e+04   0.313  0.75435   
discearth and space                   -3.514e+04  1.165e+04  -3.017  0.00256 **
discphysics                            9.953e+03  7.953e+03   1.251  0.21078   
discchemistry                         -1.533e+04  5.899e+03  -2.599  0.00935 **
discbiology                            2.988e+03  7.084e+03   0.422  0.67320   
discbiomedical research                3.347e+03  5.074e+03   0.660  0.50952   
discpsychology                        -1.643e+04  1.270e+04  -1.294  0.19580   
discsocial sciences                   -1.403e+04  8.895e+03  -1.577  0.11485   
discarts&humanities                   -2.921e+04  4.548e+04  -0.642  0.52066   
discother                             -8.007e+03  7.696e+03  -1.040  0.29814   
year.min:discmathematics              -5.547e+00  1.795e+01  -0.309  0.75734   
year.min:discearth and space           5.382e+01  1.781e+01   3.022  0.00251 **
year.min:discphysics                  -1.514e+01  1.218e+01  -1.243  0.21379   
year.min:discchemistry                 2.371e+01  9.046e+00   2.621  0.00876 **
year.min:discbiology                  -4.599e+00  1.086e+01  -0.424  0.67185   
year.min:discbiomedical research      -5.127e+00  7.778e+00  -0.659  0.50981   
year.min:discpsychology                2.515e+01  1.945e+01   1.293  0.19616   
year.min:discsocial sciences           2.155e+01  1.364e+01   1.579  0.11424   
year.min:discarts&humanities           4.375e+01  6.913e+01   0.633  0.52677   
year.min:discother                     1.227e+01  1.178e+01   1.041  0.29790   
I(year.min^2):discmathematics          2.803e-03  9.187e-03   0.305  0.76030   
I(year.min^2):discearth and space     -2.748e-02  9.077e-03  -3.027  0.00247 **
I(year.min^2):discphysics              7.676e-03  6.216e-03   1.235  0.21689   
I(year.min^2):discchemistry           -1.222e-02  4.624e-03  -2.643  0.00821 **
I(year.min^2):discbiology              2.359e-03  5.544e-03   0.425  0.67053   
I(year.min^2):discbiomedical research  2.618e-03  3.974e-03   0.659  0.51005   
I(year.min^2):discpsychology          -1.282e-02  9.930e-03  -1.292  0.19653   
I(year.min^2):discsocial sciences     -1.103e-02  6.974e-03  -1.582  0.11366   
I(year.min^2):discarts&humanities     -2.184e-02  3.502e-02  -0.624  0.53292   
I(year.min^2):discother               -6.263e-03  6.013e-03  -1.042  0.29759   
I(year.min^3):discmathematics         -4.720e-07  1.567e-06  -0.301  0.76324   
I(year.min^3):discearth and space      4.675e-06  1.542e-06   3.032  0.00243 **
I(year.min^3):discphysics             -1.297e-06  1.058e-06  -1.226  0.22006   
I(year.min^3):discchemistry            2.100e-06  7.877e-07   2.666  0.00769 **
I(year.min^3):discbiology             -4.031e-07  9.437e-07  -0.427  0.66927   
I(year.min^3):discbiomedical research -4.456e-07  6.767e-07  -0.658  0.51022   
I(year.min^3):discpsychology           2.180e-06  1.689e-06   1.290  0.19692   
I(year.min^3):discsocial sciences      1.883e-06  1.188e-06   1.584  0.11311   
I(year.min^3):discarts&humanities      3.633e-06  5.915e-06   0.614  0.53911   
I(year.min^3):discother                1.066e-06  1.023e-06   1.042  0.29723   
---
Signif. codes:  0 ‘***’ 0.001 ‘**’ 0.01 ‘*’ 0.05 ‘.’ 0.1 ‘ ’ 1

(Dispersion parameter for quasipoisson family taken to be 0.2288882)

    Null deviance: 12565  on 41426  degrees of freedom
Residual deviance: 12261  on 41383  degrees of freedom
AIC: NA

Number of Fisher Scoring iterations: 5


[1] "------Figure 2b - 1980-1998------"


Call:
glm(formula = log10(tot.paps.first + 1) ~ (year.min) * disc, 
    family = quasipoisson)

Deviance Residuals: 
     Min        1Q    Median        3Q       Max  
-1.33192  -0.32159   0.04292   0.32982   1.54993  

Coefficients:
                                   Estimate Std. Error t value Pr(>|t|)    
(Intercept)                      -8.539e-01  2.034e+00  -0.420   0.6747    
year.min                          2.593e-04  1.023e-03   0.253   0.7999    
discmathematics                  -2.557e+00  1.282e+01  -0.199   0.8419    
discearth and space              -1.676e+01  6.678e+00  -2.510   0.0121 *  
discphysics                       4.727e+00  6.157e+00   0.768   0.4426    
discchemistry                    -2.648e+01  5.579e+00  -4.747 2.08e-06 ***
discbiology                      -1.704e-01  5.478e+00  -0.031   0.9752    
discbiomedical research           4.352e+00  4.319e+00   1.007   0.3137    
discpsychology                   -3.620e+00  9.927e+00  -0.365   0.7153    
discsocial sciences               4.248e+00  9.766e+00   0.435   0.6636    
discarts&humanities               2.118e+01  8.997e+00   2.355   0.0185 *  
discother                        -1.933e+00  5.421e+00  -0.357   0.7214    
year.min:discmathematics          1.386e-03  6.448e-03   0.215   0.8299    
year.min:discearth and space      8.458e-03  3.357e-03   2.520   0.0117 *  
year.min:discphysics             -2.291e-03  3.096e-03  -0.740   0.4594    
year.min:discchemistry            1.329e-02  2.804e-03   4.738 2.18e-06 ***
year.min:discbiology              8.300e-05  2.754e-03   0.030   0.9760    
year.min:discbiomedical research -2.174e-03  2.171e-03  -1.001   0.3169    
year.min:discpsychology           1.901e-03  4.989e-03   0.381   0.7032    
year.min:discsocial sciences     -2.033e-03  4.910e-03  -0.414   0.6789    
year.min:discarts&humanities     -1.055e-02  4.527e-03  -2.329   0.0199 *  
year.min:discother                9.592e-04  2.725e-03   0.352   0.7248    
---
Signif. codes:  0 ‘***’ 0.001 ‘**’ 0.01 ‘*’ 0.05 ‘.’ 0.1 ‘ ’ 1

(Dispersion parameter for quasipoisson family taken to be 0.2416212)

    Null deviance: 7650.2  on 23751  degrees of freedom
Residual deviance: 7561.0  on 23730  degrees of freedom
AIC: NA

Number of Fisher Scoring iterations: 5


[1] "------Same as Figure 2b, for last authors------"


Call:
glm(formula = log10(tot.paps.last + 1) ~ (year.min + I(year.min^2) + 
    I(year.min^3)) * disc, family = quasipoisson)

Deviance Residuals: 
    Min       1Q   Median       3Q      Max  
-1.1340  -0.8560  -0.1184   0.3475   2.3130  

Coefficients:
                                        Estimate Std. Error t value Pr(>|t|)    
(Intercept)                            1.425e+04  5.231e+03   2.725  0.00643 ** 
year.min                              -2.255e+01  8.003e+00  -2.818  0.00484 ** 
I(year.min^2)                          1.187e-02  4.081e-03   2.910  0.00362 ** 
I(year.min^3)                         -2.082e-06  6.937e-07  -3.001  0.00269 ** 
discmathematics                       -2.408e+04  3.236e+04  -0.744  0.45686    
discearth and space                   -2.366e+04  2.225e+04  -1.063  0.28758    
discphysics                           -1.085e+04  1.588e+04  -0.683  0.49453    
discchemistry                         -2.369e+04  9.796e+03  -2.419  0.01558 *  
discbiology                           -1.507e+04  1.402e+04  -1.075  0.28259    
discbiomedical research               -6.804e+03  9.546e+03  -0.713  0.47602    
discpsychology                        -4.667e+04  3.224e+04  -1.447  0.14778    
discsocial sciences                    4.873e+04  2.751e+04   1.771  0.07651 .  
discarts&humanities                   -1.156e+05  3.294e+05  -0.351  0.72567    
discother                             -7.592e+04  1.907e+04  -3.981 6.88e-05 ***
year.min:discmathematics               3.727e+01  4.952e+01   0.753  0.45169    
year.min:discearth and space           3.658e+01  3.397e+01   1.077  0.28157    
year.min:discphysics                   1.682e+01  2.428e+01   0.693  0.48857    
year.min:discchemistry                 3.692e+01  1.501e+01   2.460  0.01391 *  
year.min:discbiology                   2.340e+01  2.145e+01   1.091  0.27523    
year.min:discbiomedical research       1.057e+01  1.462e+01   0.723  0.46942    
year.min:discpsychology                7.182e+01  4.924e+01   1.458  0.14474    
year.min:discsocial sciences          -7.330e+01  4.217e+01  -1.738  0.08218 .  
year.min:discarts&humanities           1.768e+02  5.001e+02   0.354  0.72365    
year.min:discother                     1.165e+02  2.911e+01   4.003 6.25e-05 ***
I(year.min^2):discmathematics         -1.923e-02  2.525e-02  -0.762  0.44635    
I(year.min^2):discearth and space     -1.885e-02  1.729e-02  -1.090  0.27559    
I(year.min^2):discphysics             -8.686e-03  1.237e-02  -0.702  0.48260    
I(year.min^2):discchemistry           -1.917e-02  7.666e-03  -2.500  0.01241 *  
I(year.min^2):discbiology             -1.212e-02  1.094e-02  -1.108  0.26794    
I(year.min^2):discbiomedical research -5.473e-03  7.458e-03  -0.734  0.46310    
I(year.min^2):discpsychology          -3.684e-02  2.507e-02  -1.470  0.14168    
I(year.min^2):discsocial sciences      3.672e-02  2.155e-02   1.705  0.08829 .  
I(year.min^2):discarts&humanities     -9.018e-02  2.531e-01  -0.356  0.72157    
I(year.min^2):discother               -5.962e-02  1.481e-02  -4.027 5.67e-05 ***
I(year.min^3):discmathematics          3.308e-06  4.292e-06   0.771  0.44085    
I(year.min^3):discearth and space      3.237e-06  2.933e-06   1.104  0.26962    
I(year.min^3):discphysics              1.495e-06  2.101e-06   0.712  0.47663    
I(year.min^3):discchemistry            3.315e-06  1.305e-06   2.540  0.01108 *  
I(year.min^3):discbiology              2.090e-06  1.859e-06   1.125  0.26073    
I(year.min^3):discbiomedical research  9.434e-07  1.269e-06   0.744  0.45706    
I(year.min^3):discpsychology           6.299e-06  4.253e-06   1.481  0.13862    
I(year.min^3):discsocial sciences     -6.129e-06  3.669e-06  -1.670  0.09483 .  
I(year.min^3):discarts&humanities      1.533e-05  4.268e-05   0.359  0.71944    
I(year.min^3):discother                1.017e-05  2.510e-06   4.050 5.13e-05 ***
---
Signif. codes:  0 ‘***’ 0.001 ‘**’ 0.01 ‘*’ 0.05 ‘.’ 0.1 ‘ ’ 1

(Dispersion parameter for quasipoisson family taken to be 0.3824172)

    Null deviance: 19615  on 41426  degrees of freedom
Residual deviance: 18099  on 41383  degrees of freedom
AIC: NA

Number of Fisher Scoring iterations: 5


[1] "------Same as Figure 2b - 1980-1998 - for last authors------"


Call:
glm(formula = log10(tot.paps.last + 1) ~ (year.min) * disc, family = quasipoisson)

Deviance Residuals: 
    Min       1Q   Median       3Q      Max  
-1.1541  -0.9132  -0.1763   0.3559   2.3378  

Coefficients:
                                   Estimate Std. Error t value Pr(>|t|)    
(Intercept)                       2.169e+01  3.383e+00   6.411 1.47e-10 ***
year.min                         -1.131e-02  1.701e-03  -6.651 2.97e-11 ***
discmathematics                  -5.913e+01  2.101e+01  -2.815 0.004880 ** 
discearth and space              -3.111e+01  1.021e+01  -3.048 0.002304 ** 
discphysics                      -4.104e-01  9.807e+00  -0.042 0.966618    
discchemistry                    -3.891e+01  8.514e+00  -4.570 4.91e-06 ***
discbiology                      -3.068e+01  8.807e+00  -3.484 0.000495 ***
discbiomedical research           2.943e+00  7.236e+00   0.407 0.684206    
discpsychology                   -5.845e+01  1.594e+01  -3.668 0.000245 ***
discsocial sciences              -8.718e+01  2.095e+01  -4.162 3.17e-05 ***
discarts&humanities              -1.339e+02  4.343e+01  -3.084 0.002042 ** 
discother                        -5.985e+01  8.486e+00  -7.053 1.80e-12 ***
year.min:discmathematics          2.984e-02  1.056e-02   2.826 0.004720 ** 
year.min:discearth and space      1.577e-02  5.130e-03   3.074 0.002118 ** 
year.min:discphysics              3.423e-04  4.932e-03   0.069 0.944668    
year.min:discchemistry            1.963e-02  4.280e-03   4.587 4.52e-06 ***
year.min:discbiology              1.546e-02  4.428e-03   3.492 0.000480 ***
year.min:discbiomedical research -1.477e-03  3.639e-03  -0.406 0.684796    
year.min:discpsychology           2.951e-02  8.009e-03   3.685 0.000229 ***
year.min:discsocial sciences      4.367e-02  1.053e-02   4.148 3.36e-05 ***
year.min:discarts&humanities      6.635e-02  2.183e-02   3.039 0.002375 ** 
year.min:discother                3.015e-02  4.265e-03   7.070 1.59e-12 ***
---
Signif. codes:  0 ‘***’ 0.001 ‘**’ 0.01 ‘*’ 0.05 ‘.’ 0.1 ‘ ’ 1

(Dispersion parameter for quasipoisson family taken to be 0.4144262)

    Null deviance: 11598  on 23751  degrees of freedom
Residual deviance: 11149  on 23730  degrees of freedom
AIC: NA

Number of Fisher Scoring iterations: 5


null device 
          1 


[1] "------Figure 3a, data country by country------"


Call:
glm(formula = log10(tot.paps/av.coaut) ~ (year.min + I(year.min^2) + 
    I(year.min^3)) * count.good, family = gaussian, weights = tot.paps)

Deviance Residuals: 
    Min       1Q   Median       3Q      Max  
-18.160   -1.673   -1.177   -0.320   45.403  

Coefficients:
                                      Estimate Std. Error t value Pr(>|t|)    
(Intercept)                          1.919e+04  2.641e+03   7.268 3.70e-13 ***
year.min                            -2.957e+01  4.046e+00  -7.310 2.72e-13 ***
I(year.min^2)                        1.519e-02  2.066e-03   7.353 1.98e-13 ***
I(year.min^3)                       -2.601e-06  3.516e-07  -7.397 1.42e-13 ***
count.goodaustralia                 -5.681e+03  1.679e+04  -0.338 0.735093    
count.goodbelgium                   -9.978e+03  1.943e+04  -0.514 0.607478    
count.goodcanada                    -1.785e+04  8.102e+03  -2.203 0.027585 *  
count.gooddenmark                    4.278e+04  2.519e+04   1.698 0.089458 .  
count.goodfinland                   -1.222e+05  1.217e+05  -1.004 0.315354    
count.goodfrance                    -3.259e+04  2.666e+04  -1.222 0.221562    
count.goodgermany                   -1.787e+05  4.875e+04  -3.666 0.000247 ***
count.gooditaly                     -2.230e+05  1.510e+05  -1.477 0.139816    
count.goodnetherlands                6.804e+02  6.031e+03   0.113 0.910174    
count.goodnew-zealand               -6.822e+03  2.009e+04  -0.340 0.734188    
count.goodother                     -5.458e+02  1.746e+04  -0.031 0.975058    
count.goodportugal                   1.196e+04  2.730e+04   0.438 0.661252    
count.goodspain                     -5.082e+04  2.475e+04  -2.053 0.040086 *  
count.goodsweden                     1.777e+04  1.970e+04   0.902 0.366953    
count.gooduk                         6.873e+03  3.602e+03   1.908 0.056427 .  
year.min:count.goodaustralia         8.598e+00  2.558e+01   0.336 0.736770    
year.min:count.goodbelgium           1.544e+01  2.976e+01   0.519 0.603931    
year.min:count.goodcanada            2.729e+01  1.238e+01   2.203 0.027570 *  
year.min:count.gooddenmark          -6.557e+01  3.859e+01  -1.699 0.089288 .  
year.min:count.goodfinland           1.855e+02  1.847e+02   1.004 0.315367    
year.min:count.goodfrance            4.952e+01  4.064e+01   1.219 0.223034    
year.min:count.goodgermany           2.713e+02  7.403e+01   3.665 0.000248 ***
year.min:count.gooditaly             3.398e+02  2.289e+02   1.484 0.137756    
year.min:count.goodnetherlands      -1.001e+00  9.217e+00  -0.109 0.913484    
year.min:count.goodnew-zealand       1.042e+01  3.070e+01   0.340 0.734196    
year.min:count.goodother             9.484e-01  2.678e+01   0.035 0.971747    
year.min:count.goodportugal         -1.797e+01  4.169e+01  -0.431 0.666343    
year.min:count.goodspain             7.779e+01  3.769e+01   2.064 0.039034 *  
year.min:count.goodsweden           -2.757e+01  3.011e+01  -0.915 0.359967    
year.min:count.gooduk               -1.050e+01  5.522e+00  -1.902 0.057160 .  
I(year.min^2):count.goodaustralia   -4.338e-03  1.299e-02  -0.334 0.738420    
I(year.min^2):count.goodbelgium     -7.962e-03  1.520e-02  -0.524 0.600320    
I(year.min^2):count.goodcanada      -1.391e-02  6.310e-03  -2.204 0.027547 *  
I(year.min^2):count.gooddenmark      3.349e-02  1.970e-02   1.700 0.089136 .  
I(year.min^2):count.goodfinland     -9.382e-02  9.344e-02  -1.004 0.315358    
I(year.min^2):count.goodfrance      -2.508e-02  2.065e-02  -1.215 0.224512    
I(year.min^2):count.goodgermany     -1.373e-01  3.747e-02  -3.665 0.000248 ***
I(year.min^2):count.gooditaly       -1.725e-01  1.156e-01  -1.492 0.135714    
I(year.min^2):count.goodnetherlands  4.898e-04  4.695e-03   0.104 0.916907    
I(year.min^2):count.goodnew-zealand -5.308e-03  1.563e-02  -0.340 0.734173    
I(year.min^2):count.goodother       -5.436e-04  1.369e-02  -0.040 0.968326    
I(year.min^2):count.goodportugal     8.997e-03  2.122e-02   0.424 0.671545    
I(year.min^2):count.goodspain       -3.969e-02  1.913e-02  -2.075 0.038016 *  
I(year.min^2):count.goodsweden       1.425e-02  1.534e-02   0.929 0.353094    
I(year.min^2):count.gooduk           5.350e-03  2.821e-03   1.896 0.057938 .  
I(year.min^3):count.goodaustralia    7.294e-07  2.198e-06   0.332 0.740043    
I(year.min^3):count.goodbelgium      1.369e-06  2.586e-06   0.529 0.596651    
I(year.min^3):count.goodcanada       2.362e-06  1.072e-06   2.204 0.027515 *  
I(year.min^3):count.gooddenmark     -5.700e-06  3.351e-06  -1.701 0.089000 .  
I(year.min^3):count.goodfinland      1.582e-05  1.575e-05   1.004 0.315327    
I(year.min^3):count.goodfrance       4.234e-06  3.497e-06   1.211 0.225999    
I(year.min^3):count.goodgermany      2.316e-05  6.323e-06   3.664 0.000249 ***
I(year.min^3):count.gooditaly        2.920e-05  1.947e-05   1.500 0.133690    
I(year.min^3):count.goodnetherlands -7.962e-08  7.970e-07  -0.100 0.920430    
I(year.min^3):count.goodnew-zealand  9.011e-07  2.653e-06   0.340 0.734124    
I(year.min^3):count.goodother        1.030e-07  2.333e-06   0.044 0.964799    
I(year.min^3):count.goodportugal    -1.500e-06  3.599e-06  -0.417 0.676850    
I(year.min^3):count.goodspain        6.749e-06  3.236e-06   2.086 0.037030 *  
I(year.min^3):count.goodsweden      -2.454e-06  2.606e-06  -0.942 0.346337    
I(year.min^3):count.gooduk          -9.081e-07  4.804e-07  -1.890 0.058762 .  
---
Signif. codes:  0 ‘***’ 0.001 ‘**’ 0.01 ‘*’ 0.05 ‘.’ 0.1 ‘ ’ 1

(Dispersion parameter for gaussian family taken to be 3.644478)

    Null deviance: 164119  on 41426  degrees of freedom
Residual deviance: 150747  on 41363  degrees of freedom
AIC: 68499

Number of Fisher Scoring iterations: 2


[1] "------Figure 3a - 1980-1998------"


Call:
glm(formula = log10(tot.paps/av.coaut) ~ (year.min) * count.good, 
    family = gaussian, weights = tot.paps)

Deviance Residuals: 
    Min       1Q   Median       3Q      Max  
-17.836   -1.691   -1.206   -0.356   45.810  

Coefficients:
                                 Estimate Std. Error t value Pr(>|t|)    
(Intercept)                     2.439e+01  2.104e+00  11.591  < 2e-16 ***
year.min                       -1.180e-02  1.058e-03 -11.155  < 2e-16 ***
count.goodaustralia            -5.502e+00  5.756e+00  -0.956 0.339108    
count.goodbelgium              -2.999e+01  1.174e+01  -2.555 0.010625 *  
count.goodcanada               -2.590e+01  4.985e+00  -5.196 2.06e-07 ***
count.gooddenmark               9.820e+00  1.231e+01   0.798 0.425010    
count.goodfinland              -1.626e+01  1.319e+01  -1.232 0.217822    
count.goodfrance               -5.807e+00  9.431e+00  -0.616 0.538097    
count.goodgermany               1.298e+00  6.663e+00   0.195 0.845500    
count.gooditaly                -5.809e+01  1.152e+01  -5.043 4.61e-07 ***
count.goodnetherlands          -5.828e+00  2.819e+00  -2.068 0.038696 *  
count.goodnew-zealand          -1.234e+00  1.191e+01  -0.104 0.917507    
count.goodother                -3.450e+01  1.398e+01  -2.468 0.013604 *  
count.goodportugal             -2.424e+01  6.931e+00  -3.498 0.000470 ***
count.goodspain                -1.081e+01  4.934e+00  -2.191 0.028435 *  
count.goodsweden                1.317e+01  1.012e+01   1.302 0.193094    
count.gooduk                   -6.167e+00  3.187e+00  -1.935 0.052986 .  
year.min:count.goodaustralia    2.770e-03  2.893e-03   0.957 0.338424    
year.min:count.goodbelgium      1.505e-02  5.894e-03   2.553 0.010692 *  
year.min:count.goodcanada       1.301e-02  2.506e-03   5.191 2.11e-07 ***
year.min:count.gooddenmark     -4.946e-03  6.183e-03  -0.800 0.423782    
year.min:count.goodfinland      8.210e-03  6.630e-03   1.238 0.215573    
year.min:count.goodfrance       2.847e-03  4.740e-03   0.601 0.548160    
year.min:count.goodgermany     -6.129e-04  3.347e-03  -0.183 0.854702    
year.min:count.gooditaly        2.909e-02  5.788e-03   5.026 5.06e-07 ***
year.min:count.goodnetherlands  2.894e-03  1.417e-03   2.042 0.041131 *  
year.min:count.goodnew-zealand  5.731e-04  5.987e-03   0.096 0.923748    
year.min:count.goodother        1.735e-02  7.023e-03   2.471 0.013490 *  
year.min:count.goodportugal     1.215e-02  3.480e-03   3.491 0.000482 ***
year.min:count.goodspain        5.245e-03  2.481e-03   2.114 0.034529 *  
year.min:count.goodsweden      -6.625e-03  5.086e-03  -1.302 0.192791    
year.min:count.gooduk           3.107e-03  1.602e-03   1.939 0.052467 .  
---
Signif. codes:  0 ‘***’ 0.001 ‘**’ 0.01 ‘*’ 0.05 ‘.’ 0.1 ‘ ’ 1

(Dispersion parameter for gaussian family taken to be 4.001051)

    Null deviance: 100185  on 23751  degrees of freedom
Residual deviance:  94905  on 23720  degrees of freedom
AIC: 40624

Number of Fisher Scoring iterations: 2


null device 
          1 


[1] "------Figure 3b, data country by country------"


Call:
glm(formula = log10(tot.paps.first + 1) ~ (year.min + I(year.min^2) + 
    I(year.min^3)) * count.good, family = quasipoisson)

Deviance Residuals: 
     Min        1Q    Median        3Q       Max  
-1.47639  -0.32061   0.01918   0.31912   1.76958  

Coefficients:
                                      Estimate Std. Error t value Pr(>|t|)    
(Intercept)                          1.389e+04  3.045e+03   4.562 5.09e-06 ***
year.min                            -2.138e+01  4.668e+00  -4.580 4.66e-06 ***
I(year.min^2)                        1.097e-02  2.386e-03   4.598 4.27e-06 ***
I(year.min^3)                       -1.876e-06  4.063e-07  -4.617 3.91e-06 ***
count.goodaustralia                 -2.941e+04  1.770e+04  -1.662 0.096563 .  
count.goodbelgium                   -2.315e+04  2.329e+04  -0.994 0.320186    
count.goodcanada                    -6.805e+03  8.116e+03  -0.838 0.401816    
count.gooddenmark                    9.858e+03  2.764e+04   0.357 0.721335    
count.goodfinland                   -2.859e+05  1.554e+05  -1.840 0.065744 .  
count.goodfrance                    -8.357e+03  2.301e+04  -0.363 0.716478    
count.goodgermany                   -1.135e+05  5.805e+04  -1.955 0.050566 .  
count.gooditaly                     -3.368e+05  1.758e+05  -1.916 0.055391 .  
count.goodnetherlands               -2.552e+03  6.803e+03  -0.375 0.707532    
count.goodnew-zealand                5.324e+03  1.836e+04   0.290 0.771853    
count.goodother                      6.017e+03  1.882e+04   0.320 0.749179    
count.goodportugal                  -2.031e+04  2.739e+04  -0.742 0.458238    
count.goodspain                     -7.264e+04  1.966e+04  -3.695 0.000220 ***
count.goodsweden                    -3.119e+01  1.939e+04  -0.002 0.998716    
count.gooduk                        -4.691e+03  4.129e+03  -1.136 0.255915    
year.min:count.goodaustralia         4.498e+01  2.698e+01   1.667 0.095447 .  
year.min:count.goodbelgium           3.593e+01  3.571e+01   1.006 0.314384    
year.min:count.goodcanada            1.044e+01  1.242e+01   0.840 0.400947    
year.min:count.gooddenmark          -1.482e+01  4.235e+01  -0.350 0.726385    
year.min:count.goodfinland           4.344e+02  2.359e+02   1.841 0.065574 .  
year.min:count.goodfrance            1.274e+01  3.519e+01   0.362 0.717318    
year.min:count.goodgermany           1.728e+02  8.829e+01   1.957 0.050398 .  
year.min:count.gooditaly             5.127e+02  2.666e+02   1.923 0.054483 .  
year.min:count.goodnetherlands       4.029e+00  1.040e+01   0.387 0.698566    
year.min:count.goodnew-zealand      -8.155e+00  2.810e+01  -0.290 0.771681    
year.min:count.goodother            -9.104e+00  2.889e+01  -0.315 0.752668    
year.min:count.goodportugal          3.158e+01  4.183e+01   0.755 0.450300    
year.min:count.goodspain             1.116e+02  3.003e+01   3.715 0.000204 ***
year.min:count.goodsweden            7.595e-02  2.969e+01   0.003 0.997959    
year.min:count.gooduk                7.297e+00  6.333e+00   1.152 0.249281    
I(year.min^2):count.goodaustralia   -2.293e-02  1.371e-02  -1.673 0.094357 .  
I(year.min^2):count.goodbelgium     -1.858e-02  1.825e-02  -1.018 0.308657    
I(year.min^2):count.goodcanada      -5.334e-03  6.340e-03  -0.841 0.400114    
I(year.min^2):count.gooddenmark      7.423e-03  2.163e-02   0.343 0.731441    
I(year.min^2):count.goodfinland     -2.200e-01  1.194e-01  -1.843 0.065403 .  
I(year.min^2):count.goodfrance      -6.473e-03  1.793e-02  -0.361 0.718146    
I(year.min^2):count.goodgermany     -8.765e-02  4.477e-02  -1.958 0.050233 .  
I(year.min^2):count.gooditaly       -2.601e-01  1.348e-01  -1.930 0.053585 .  
I(year.min^2):count.goodnetherlands -2.118e-03  5.303e-03  -0.399 0.689591    
I(year.min^2):count.goodnew-zealand  4.162e-03  1.433e-02   0.290 0.771570    
I(year.min^2):count.goodother        4.590e-03  1.478e-02   0.311 0.756173    
I(year.min^2):count.goodportugal    -1.636e-02  2.130e-02  -0.768 0.442451    
I(year.min^2):count.goodspain       -5.710e-02  1.529e-02  -3.734 0.000188 ***
I(year.min^2):count.goodsweden      -5.342e-05  1.515e-02  -0.004 0.997188    
I(year.min^2):count.gooduk          -3.782e-03  3.238e-03  -1.168 0.242799    
I(year.min^3):count.goodaustralia    3.897e-06  2.322e-06   1.678 0.093295 .  
I(year.min^3):count.goodbelgium      3.203e-06  3.109e-06   1.030 0.303009    
I(year.min^3):count.goodcanada       9.088e-07  1.078e-06   0.843 0.399318    
I(year.min^3):count.gooddenmark     -1.239e-06  3.681e-06  -0.336 0.736502    
I(year.min^3):count.goodfinland      3.714e-05  2.015e-05   1.844 0.065233 .  
I(year.min^3):count.goodfrance       1.096e-06  3.047e-06   0.360 0.718968    
I(year.min^3):count.goodgermany      1.482e-05  7.565e-06   1.959 0.050070 .  
I(year.min^3):count.gooditaly        4.400e-05  2.271e-05   1.937 0.052698 .  
I(year.min^3):count.goodnetherlands  3.708e-07  9.009e-07   0.412 0.680630    
I(year.min^3):count.goodnew-zealand -7.078e-07  2.437e-06  -0.290 0.771513    
I(year.min^3):count.goodother       -7.710e-07  2.520e-06  -0.306 0.759692    
I(year.min^3):count.goodportugal     2.823e-06  3.614e-06   0.781 0.434697    
I(year.min^3):count.goodspain        9.740e-06  2.595e-06   3.754 0.000175 ***
I(year.min^3):count.goodsweden       1.162e-08  2.578e-06   0.005 0.996403    
I(year.min^3):count.gooduk           6.532e-07  5.517e-07   1.184 0.236472    
---
Signif. codes:  0 ‘***’ 0.001 ‘**’ 0.01 ‘*’ 0.05 ‘.’ 0.1 ‘ ’ 1

(Dispersion parameter for quasipoisson family taken to be 0.2211799)

    Null deviance: 12565  on 41426  degrees of freedom
Residual deviance: 11737  on 41363  degrees of freedom
AIC: NA

Number of Fisher Scoring iterations: 5


[1] "------Figure 3b - 1980-1998------"


Call:
glm(formula = log10(tot.paps.first + 1) ~ (year.min) * count.good, 
    family = quasipoisson)

Deviance Residuals: 
     Min        1Q    Median        3Q       Max  
-1.37641  -0.37817   0.03351   0.31615   1.77715  

Coefficients:
                                 Estimate Std. Error t value Pr(>|t|)    
(Intercept)                     7.843e+00  2.739e+00   2.864 0.004191 ** 
year.min                       -4.039e-03  1.377e-03  -2.934 0.003354 ** 
count.goodaustralia            -1.016e+01  6.948e+00  -1.463 0.143516    
count.goodbelgium              -3.908e+01  1.476e+01  -2.648 0.008110 ** 
count.goodcanada               -9.606e+00  6.234e+00  -1.541 0.123336    
count.gooddenmark              -2.243e+01  1.662e+01  -1.350 0.176990    
count.goodfinland              -2.549e+01  1.911e+01  -1.334 0.182242    
count.goodfrance                1.490e+00  1.200e+01   0.124 0.901175    
count.goodgermany              -3.100e+00  9.342e+00  -0.332 0.740012    
count.gooditaly                -7.126e+01  1.522e+01  -4.682 2.86e-06 ***
count.goodnetherlands          -9.727e+00  3.779e+00  -2.574 0.010049 *  
count.goodnew-zealand          -9.172e+00  1.395e+01  -0.658 0.510795    
count.goodother                -9.264e+00  1.625e+01  -0.570 0.568652    
count.goodportugal             -2.530e+01  8.671e+00  -2.917 0.003534 ** 
count.goodspain                -1.997e+01  6.004e+00  -3.326 0.000883 ***
count.goodsweden                1.376e+00  1.282e+01   0.107 0.914523    
count.gooduk                   -7.368e+00  4.112e+00  -1.792 0.073162 .  
year.min:count.goodaustralia    5.092e-03  3.493e-03   1.458 0.144933    
year.min:count.goodbelgium      1.960e-02  7.414e-03   2.644 0.008195 ** 
year.min:count.goodcanada       4.807e-03  3.135e-03   1.534 0.125117    
year.min:count.gooddenmark      1.126e-02  8.348e-03   1.348 0.177561    
year.min:count.goodfinland      1.274e-02  9.604e-03   1.326 0.184825    
year.min:count.goodfrance      -8.424e-04  6.031e-03  -0.140 0.888914    
year.min:count.goodgermany      1.616e-03  4.693e-03   0.344 0.730571    
year.min:count.gooditaly        3.567e-02  7.648e-03   4.664 3.11e-06 ***
year.min:count.goodnetherlands  4.807e-03  1.900e-03   2.531 0.011392 *  
year.min:count.goodnew-zealand  4.564e-03  7.012e-03   0.651 0.515137    
year.min:count.goodother        4.658e-03  8.168e-03   0.570 0.568457    
year.min:count.goodportugal     1.260e-02  4.355e-03   2.893 0.003821 ** 
year.min:count.goodspain        9.696e-03  3.019e-03   3.211 0.001322 ** 
year.min:count.goodsweden      -6.762e-04  6.445e-03  -0.105 0.916440    
year.min:count.gooduk           3.697e-03  2.068e-03   1.788 0.073783 .  
---
Signif. codes:  0 ‘***’ 0.001 ‘**’ 0.01 ‘*’ 0.05 ‘.’ 0.1 ‘ ’ 1

(Dispersion parameter for quasipoisson family taken to be 0.2292673)

    Null deviance: 7650.2  on 23751  degrees of freedom
Residual deviance: 7071.9  on 23720  degrees of freedom
AIC: NA

Number of Fisher Scoring iterations: 5


[1] "------Same as Figure 3b for last authors------"


Call:
glm(formula = log10(tot.paps.last + 1) ~ (year.min + I(year.min^2) + 
    I(year.min^3)) * count.good, family = quasipoisson)

Deviance Residuals: 
     Min        1Q    Median        3Q       Max  
-1.29405  -0.88629  -0.06782   0.36417   2.14799  

Coefficients:
                                      Estimate Std. Error t value Pr(>|t|)  
(Intercept)                         -8.611e+03  6.228e+03  -1.383   0.1668  
year.min                             1.283e+01  9.537e+00   1.345   0.1786  
I(year.min^2)                       -6.366e-03  4.867e-03  -1.308   0.1909  
I(year.min^3)                        1.052e-06  8.278e-07   1.271   0.2036  
count.goodaustralia                 -5.461e+04  3.705e+04  -1.474   0.1405  
count.goodbelgium                   -5.871e+04  3.874e+04  -1.515   0.1297  
count.goodcanada                    -2.536e+04  1.815e+04  -1.398   0.1623  
count.gooddenmark                    3.937e+04  5.182e+04   0.760   0.4474  
count.goodfinland                   -5.893e+04  2.527e+05  -0.233   0.8156  
count.goodfrance                    -1.476e+05  9.805e+04  -1.505   0.1322  
count.goodgermany                   -1.884e+05  9.921e+04  -1.899   0.0576 .
count.gooditaly                     -2.063e+05  2.855e+05  -0.723   0.4700  
count.goodnetherlands                1.561e+04  1.362e+04   1.147   0.2515  
count.goodnew-zealand               -8.098e+04  5.943e+04  -1.363   0.1730  
count.goodother                     -6.118e+04  5.748e+04  -1.064   0.2871  
count.goodportugal                  -1.479e+05  1.917e+05  -0.772   0.4403  
count.goodspain                     -2.614e+05  1.167e+05  -2.240   0.0251 *
count.goodsweden                    -1.799e+05  1.623e+05  -1.109   0.2675  
count.gooduk                         1.749e+04  8.242e+03   2.122   0.0339 *
year.min:count.goodaustralia         8.287e+01  5.641e+01   1.469   0.1419  
year.min:count.goodbelgium           9.085e+01  5.936e+01   1.531   0.1259  
year.min:count.goodcanada            3.875e+01  2.772e+01   1.398   0.1622  
year.min:count.gooddenmark          -6.048e+01  7.935e+01  -0.762   0.4459  
year.min:count.goodfinland           8.858e+01  3.837e+02   0.231   0.8174  
year.min:count.goodfrance            2.240e+02  1.491e+02   1.503   0.1328  
year.min:count.goodgermany           2.865e+02  1.508e+02   1.900   0.0574 .
year.min:count.gooditaly             3.137e+02  4.331e+02   0.724   0.4689  
year.min:count.goodnetherlands      -2.417e+01  2.079e+01  -1.162   0.2452  
year.min:count.goodnew-zealand       1.232e+02  9.059e+01   1.360   0.1737  
year.min:count.goodother             9.326e+01  8.765e+01   1.064   0.2873  
year.min:count.goodportugal          2.236e+02  2.903e+02   0.770   0.4412  
year.min:count.goodspain             3.972e+02  1.770e+02   2.245   0.0248 *
year.min:count.goodsweden            2.709e+02  2.463e+02   1.100   0.2715  
year.min:count.gooduk               -2.662e+01  1.263e+01  -2.108   0.0350 *
I(year.min^2):count.goodaustralia   -4.191e-02  2.864e-02  -1.464   0.1433  
I(year.min^2):count.goodbelgium     -4.685e-02  3.031e-02  -1.546   0.1222  
I(year.min^2):count.goodcanada      -1.973e-02  1.412e-02  -1.398   0.1622  
I(year.min^2):count.gooddenmark      3.096e-02  4.049e-02   0.765   0.4445  
I(year.min^2):count.goodfinland     -4.438e-02  1.942e-01  -0.229   0.8192  
I(year.min^2):count.goodfrance      -1.134e-01  7.554e-02  -1.501   0.1335  
I(year.min^2):count.goodgermany     -1.453e-01  7.639e-02  -1.902   0.0572 .
I(year.min^2):count.gooditaly       -1.590e-01  2.190e-01  -0.726   0.4678  
I(year.min^2):count.goodnetherlands  1.246e-02  1.058e-02   1.178   0.2389  
I(year.min^2):count.goodnew-zealand -6.251e-02  4.603e-02  -1.358   0.1745  
I(year.min^2):count.goodother       -4.739e-02  4.455e-02  -1.064   0.2875  
I(year.min^2):count.goodportugal    -1.127e-01  1.466e-01  -0.769   0.4420  
I(year.min^2):count.goodspain       -2.012e-01  8.947e-02  -2.249   0.0245 *
I(year.min^2):count.goodsweden      -1.359e-01  1.247e-01  -1.090   0.2755  
I(year.min^2):count.gooduk           1.351e-02  6.448e-03   2.095   0.0362 *
I(year.min^3):count.goodaustralia    7.066e-06  4.845e-06   1.458   0.1447  
I(year.min^3):count.goodbelgium      8.050e-06  5.158e-06   1.561   0.1186  
I(year.min^3):count.goodcanada       3.349e-06  2.396e-06   1.398   0.1622  
I(year.min^3):count.gooddenmark     -5.283e-06  6.887e-06  -0.767   0.4431  
I(year.min^3):count.goodfinland      7.410e-06  3.276e-05   0.226   0.8210  
I(year.min^3):count.goodfrance       1.912e-05  1.276e-05   1.498   0.1341  
I(year.min^3):count.goodgermany      2.455e-05  1.290e-05   1.903   0.0570 .
I(year.min^3):count.gooditaly        2.686e-05  3.690e-05   0.728   0.4667  
I(year.min^3):count.goodnetherlands -2.143e-06  1.796e-06  -1.193   0.2328  
I(year.min^3):count.goodnew-zealand  1.057e-05  7.796e-06   1.356   0.1752  
I(year.min^3):count.goodother        8.026e-06  7.548e-06   1.063   0.2876  
I(year.min^3):count.goodportugal     1.893e-05  2.466e-05   0.767   0.4429  
I(year.min^3):count.goodspain        3.397e-05  1.508e-05   2.253   0.0242 *
I(year.min^3):count.goodsweden       2.274e-05  2.103e-05   1.081   0.2796  
I(year.min^3):count.gooduk          -2.284e-06  1.097e-06  -2.082   0.0374 *
---
Signif. codes:  0 ‘***’ 0.001 ‘**’ 0.01 ‘*’ 0.05 ‘.’ 0.1 ‘ ’ 1

(Dispersion parameter for quasipoisson family taken to be 0.3947749)

    Null deviance: 19615  on 41426  degrees of freedom
Residual deviance: 19119  on 41363  degrees of freedom
AIC: NA

Number of Fisher Scoring iterations: 6


[1] "------Same as Figure 3b - 1980-1998 - for last authors------"


Call:
glm(formula = log10(tot.paps.last + 1) ~ (year.min) * count.good, 
    family = quasipoisson)

Deviance Residuals: 
     Min        1Q    Median        3Q       Max  
-1.18529  -0.89215  -0.06217   0.36246   2.15889  

Coefficients:
                                 Estimate Std. Error t value Pr(>|t|)    
(Intercept)                     2.051e+00  4.735e+00   0.433 0.664904    
year.min                       -1.381e-03  2.380e-03  -0.580 0.561843    
count.goodaustralia            -1.006e+01  1.198e+01  -0.840 0.401103    
count.goodbelgium              -7.136e+01  2.412e+01  -2.958 0.003099 ** 
count.goodcanada               -2.860e+01  1.053e+01  -2.716 0.006604 ** 
count.gooddenmark              -1.406e+00  2.857e+01  -0.049 0.960748    
count.goodfinland               1.628e+01  2.968e+01   0.549 0.583329    
count.goodfrance                1.324e+01  2.031e+01   0.652 0.514426    
count.goodgermany              -3.480e+00  1.517e+01  -0.229 0.818537    
count.gooditaly                -2.079e+01  2.447e+01  -0.849 0.395721    
count.goodnetherlands           2.198e+01  6.525e+00   3.369 0.000755 ***
count.goodnew-zealand          -2.979e-01  2.291e+01  -0.013 0.989625    
count.goodother                -2.576e+01  2.722e+01  -0.946 0.343973    
count.goodportugal             -2.227e+01  1.322e+01  -1.685 0.092043 .  
count.goodspain                 1.700e+01  9.726e+00   1.748 0.080424 .  
count.goodsweden                3.661e+01  2.157e+01   1.698 0.089572 .  
count.gooduk                   -3.927e-01  7.008e+00  -0.056 0.955309    
year.min:count.goodaustralia    5.042e-03  6.022e-03   0.837 0.402446    
year.min:count.goodbelgium      3.589e-02  1.212e-02   2.963 0.003054 ** 
year.min:count.goodcanada       1.439e-02  5.293e-03   2.718 0.006578 ** 
year.min:count.gooddenmark      6.901e-04  1.436e-02   0.048 0.961656    
year.min:count.goodfinland     -8.153e-03  1.492e-02  -0.546 0.584756    
year.min:count.goodfrance      -6.731e-03  1.021e-02  -0.659 0.509867    
year.min:count.goodgermany      1.878e-03  7.620e-03   0.246 0.805384    
year.min:count.gooditaly        1.037e-02  1.230e-02   0.843 0.399473    
year.min:count.goodnetherlands -1.113e-02  3.280e-03  -3.394 0.000689 ***
year.min:count.goodnew-zealand  1.549e-04  1.152e-02   0.013 0.989273    
year.min:count.goodother        1.299e-02  1.368e-02   0.949 0.342489    
year.min:count.goodportugal     1.122e-02  6.639e-03   1.690 0.091034 .  
year.min:count.goodspain       -8.808e-03  4.891e-03  -1.801 0.071751 .  
year.min:count.goodsweden      -1.836e-02  1.084e-02  -1.693 0.090399 .  
year.min:count.gooduk           2.162e-04  3.524e-03   0.061 0.951079    
---
Signif. codes:  0 ‘***’ 0.001 ‘**’ 0.01 ‘*’ 0.05 ‘.’ 0.1 ‘ ’ 1

(Dispersion parameter for quasipoisson family taken to be 0.4134534)

    Null deviance: 11598  on 23751  degrees of freedom
Residual deviance: 11288  on 23720  degrees of freedom
AIC: NA

Number of Fisher Scoring iterations: 5


[1] "------Supplementary Analyses-------"


[1] "------Figure 2a, data country by country------"


Call:
glm(formula = log10(tot.paps) ~ (year.min + I(year.min^2) + I(year.min^3)) * 
    count.good, family = quasipoisson, weights = tot.paps)

Deviance Residuals: 
    Min       1Q   Median       3Q      Max  
-2.3173  -1.6242  -1.2648  -0.4935  29.2232  

Coefficients:
                                      Estimate Std. Error t value Pr(>|t|)    
(Intercept)                          7.241e+03  1.764e+03   4.104 4.06e-05 ***
year.min                            -1.112e+01  2.702e+00  -4.115 3.88e-05 ***
I(year.min^2)                        5.692e-03  1.380e-03   4.125 3.72e-05 ***
I(year.min^3)                       -9.706e-07  2.348e-07  -4.134 3.58e-05 ***
count.goodaustralia                  7.752e+02  1.167e+04   0.066  0.94702    
count.goodbelgium                   -1.747e+04  1.298e+04  -1.346  0.17840    
count.goodcanada                    -9.134e+03  5.800e+03  -1.575  0.11528    
count.gooddenmark                    2.116e+04  1.742e+04   1.215  0.22442    
count.goodfinland                   -6.546e+04  8.426e+04  -0.777  0.43723    
count.goodfrance                    -3.194e+04  2.667e+04  -1.198  0.23107    
count.goodgermany                   -9.121e+04  3.548e+04  -2.571  0.01016 *  
count.gooditaly                      7.871e+04  1.035e+05   0.760  0.44706    
count.goodnetherlands                1.260e+04  4.064e+03   3.101  0.00193 ** 
count.goodnew-zealand               -4.015e+03  1.528e+04  -0.263  0.79279    
count.goodother                     -8.918e+02  1.206e+04  -0.074  0.94105    
count.goodportugal                   6.226e+03  1.940e+04   0.321  0.74827    
count.goodspain                     -5.448e+04  2.952e+04  -1.846  0.06495 .  
count.goodsweden                     1.183e+04  1.440e+04   0.821  0.41144    
count.gooduk                         1.032e+04  2.409e+03   4.285 1.84e-05 ***
year.min:count.goodaustralia        -1.320e+00  1.777e+01  -0.074  0.94079    
year.min:count.goodbelgium           2.683e+01  1.988e+01   1.350  0.17703    
year.min:count.goodcanada            1.392e+01  8.860e+00   1.572  0.11606    
year.min:count.gooddenmark          -3.239e+01  2.668e+01  -1.214  0.22470    
year.min:count.goodfinland           9.906e+01  1.278e+02   0.775  0.43827    
year.min:count.goodfrance            4.837e+01  4.056e+01   1.192  0.23310    
year.min:count.goodgermany           1.382e+02  5.382e+01   2.568  0.01022 *  
year.min:count.gooditaly            -1.194e+02  1.569e+02  -0.761  0.44660    
year.min:count.goodnetherlands      -1.932e+01  6.209e+00  -3.112  0.00186 ** 
year.min:count.goodnew-zealand       6.058e+00  2.334e+01   0.260  0.79517    
year.min:count.goodother             1.410e+00  1.849e+01   0.076  0.93921    
year.min:count.goodportugal         -9.369e+00  2.962e+01  -0.316  0.75178    
year.min:count.goodspain             8.296e+01  4.484e+01   1.850  0.06428 .  
year.min:count.goodsweden           -1.843e+01  2.199e+01  -0.838  0.40193    
year.min:count.gooduk               -1.581e+01  3.693e+00  -4.281 1.87e-05 ***
I(year.min^2):count.goodaustralia    7.404e-04  9.019e-03   0.082  0.93458    
I(year.min^2):count.goodbelgium     -1.374e-02  1.015e-02  -1.354  0.17568    
I(year.min^2):count.goodcanada      -7.075e-03  4.512e-03  -1.568  0.11683    
I(year.min^2):count.gooddenmark      1.652e-02  1.362e-02   1.213  0.22501    
I(year.min^2):count.goodfinland     -4.997e-02  6.461e-02  -0.773  0.43929    
I(year.min^2):count.goodfrance      -2.441e-02  2.056e-02  -1.187  0.23515    
I(year.min^2):count.goodgermany     -6.983e-02  2.721e-02  -2.566  0.01029 *  
I(year.min^2):count.gooditaly        6.037e-02  7.924e-02   0.762  0.44616    
I(year.min^2):count.goodnetherlands  9.873e-03  3.162e-03   3.122  0.00180 ** 
I(year.min^2):count.goodnew-zealand -3.047e-03  1.188e-02  -0.257  0.79753    
I(year.min^2):count.goodother       -7.438e-04  9.451e-03  -0.079  0.93727    
I(year.min^2):count.goodportugal     4.695e-03  1.507e-02   0.312  0.75539    
I(year.min^2):count.goodspain       -4.210e-02  2.270e-02  -1.855  0.06363 .  
I(year.min^2):count.goodsweden       9.571e-03  1.120e-02   0.855  0.39261    
I(year.min^2):count.gooduk           8.068e-03  1.886e-03   4.277 1.90e-05 ***
I(year.min^3):count.goodaustralia   -1.372e-07  1.526e-06  -0.090  0.92838    
I(year.min^3):count.goodbelgium      2.345e-06  1.726e-06   1.358  0.17435    
I(year.min^3):count.goodcanada       1.198e-06  7.657e-07   1.565  0.11759    
I(year.min^3):count.gooddenmark     -2.809e-06  2.317e-06  -1.212  0.22535    
I(year.min^3):count.goodfinland      8.402e-06  1.089e-05   0.772  0.44027    
I(year.min^3):count.goodfrance       4.107e-06  3.475e-06   1.182  0.23721    
I(year.min^3):count.goodgermany      1.176e-05  4.586e-06   2.564  0.01036 *  
I(year.min^3):count.gooditaly       -1.017e-05  1.334e-05  -0.763  0.44574    
I(year.min^3):count.goodnetherlands -1.681e-06  5.368e-07  -3.132  0.00174 ** 
I(year.min^3):count.goodnew-zealand  5.107e-07  2.015e-06   0.253  0.79989    
I(year.min^3):count.goodother        1.308e-07  1.610e-06   0.081  0.93524    
I(year.min^3):count.goodportugal    -7.838e-07  2.556e-06  -0.307  0.75912    
I(year.min^3):count.goodspain        7.122e-06  3.831e-06   1.859  0.06301 .  
I(year.min^3):count.goodsweden      -1.656e-06  1.899e-06  -0.872  0.38347    
I(year.min^3):count.gooduk          -1.372e-06  3.212e-07  -4.273 1.94e-05 ***
---
Signif. codes:  0 ‘***’ 0.001 ‘**’ 0.01 ‘*’ 0.05 ‘.’ 0.1 ‘ ’ 1

(Dispersion parameter for quasipoisson family taken to be 2.370703)

    Null deviance: 109872  on 41426  degrees of freedom
Residual deviance: 104485  on 41363  degrees of freedom
AIC: NA

Number of Fisher Scoring iterations: 4


[1] "------Figure 2a - 1980-1998------"


Call:
glm(formula = log10(tot.paps) ~ (year.min) * count.good, family = quasipoisson, 
    weights = tot.paps)

Deviance Residuals: 
    Min       1Q   Median       3Q      Max  
-1.9992  -1.6486  -1.2773  -0.5454  29.5347  

Coefficients:
                                 Estimate Std. Error t value Pr(>|t|)    
(Intercept)                    -1.803e+00  1.320e+00  -1.366 0.171965    
year.min                        1.137e-03  6.636e-04   1.713 0.086744 .  
count.goodaustralia             1.897e+00  3.682e+00   0.515 0.606360    
count.goodbelgium              -1.415e+01  7.491e+00  -1.889 0.058908 .  
count.goodcanada               -1.174e+01  3.207e+00  -3.659 0.000253 ***
count.gooddenmark               1.269e+00  7.727e+00   0.164 0.869579    
count.goodfinland              -8.070e+00  8.092e+00  -0.997 0.318594    
count.goodfrance                4.048e+00  6.145e+00   0.659 0.510084    
count.goodgermany               2.385e+00  4.067e+00   0.586 0.557591    
count.gooditaly                -6.828e+00  7.382e+00  -0.925 0.354992    
count.goodnetherlands           1.263e+00  1.771e+00   0.713 0.475749    
count.goodnew-zealand           8.137e+00  7.939e+00   1.025 0.305410    
count.goodother                -1.906e+01  8.914e+00  -2.138 0.032512 *  
count.goodportugal             -1.485e+01  4.554e+00  -3.260 0.001114 ** 
count.goodspain                 5.526e+00  3.464e+00   1.595 0.110726    
count.goodsweden                7.611e+00  6.447e+00   1.180 0.237814    
count.gooduk                    3.782e+00  1.993e+00   1.898 0.057745 .  
year.min:count.goodaustralia   -9.764e-04  1.851e-03  -0.528 0.597787    
year.min:count.goodbelgium      7.095e-03  3.762e-03   1.886 0.059270 .  
year.min:count.goodcanada       5.871e-03  1.612e-03   3.642 0.000272 ***
year.min:count.gooddenmark     -6.387e-04  3.882e-03  -0.165 0.869307    
year.min:count.goodfinland      4.080e-03  4.066e-03   1.004 0.315562    
year.min:count.goodfrance      -2.075e-03  3.089e-03  -0.672 0.501645    
year.min:count.goodgermany     -1.169e-03  2.043e-03  -0.572 0.567310    
year.min:count.gooditaly        3.411e-03  3.709e-03   0.920 0.357763    
year.min:count.goodnetherlands -6.378e-04  8.900e-04  -0.717 0.473619    
year.min:count.goodnew-zealand -4.155e-03  3.991e-03  -1.041 0.297853    
year.min:count.goodother        9.570e-03  4.478e-03   2.137 0.032603 *  
year.min:count.goodportugal     7.418e-03  2.286e-03   3.244 0.001179 ** 
year.min:count.goodspain       -2.913e-03  1.742e-03  -1.673 0.094438 .  
year.min:count.goodsweden      -3.842e-03  3.240e-03  -1.186 0.235769    
year.min:count.gooduk          -1.896e-03  1.002e-03  -1.892 0.058481 .  
---
Signif. codes:  0 ‘***’ 0.001 ‘**’ 0.01 ‘*’ 0.05 ‘.’ 0.1 ‘ ’ 1

(Dispersion parameter for quasipoisson family taken to be 2.487524)

    Null deviance: 65236  on 23751  degrees of freedom
Residual deviance: 62439  on 23720  degrees of freedom
AIC: NA

Number of Fisher Scoring iterations: 4


[1] "------Figure 2b, data country by country------"


Call:
glm(formula = log10(av.coaut) ~ (year.min + I(year.min^2) + I(year.min^3)) * 
    count.good, family = gaussian, weights = tot.paps)

Deviance Residuals: 
   Min      1Q  Median      3Q     Max  
-8.613  -0.519  -0.105   0.259  33.822  

Coefficients:
                                      Estimate Std. Error t value Pr(>|t|)    
(Intercept)                         -8.411e+03  1.402e+03  -6.000 1.98e-09 ***
year.min                             1.302e+01  2.148e+00   6.063 1.35e-09 ***
I(year.min^2)                       -6.722e-03  1.097e-03  -6.129 8.95e-10 ***
I(year.min^3)                        1.157e-06  1.867e-07   6.198 5.79e-10 ***
count.goodaustralia                  9.741e+03  8.914e+03   1.093 0.274493    
count.goodbelgium                   -1.636e+04  1.031e+04  -1.586 0.112654    
count.goodcanada                     6.195e+03  4.301e+03   1.440 0.149778    
count.gooddenmark                   -1.415e+04  1.337e+04  -1.058 0.289969    
count.goodfinland                    4.907e+04  6.463e+04   0.759 0.447775    
count.goodfrance                     1.101e+04  1.415e+04   0.778 0.436734    
count.goodgermany                    4.362e+04  2.588e+04   1.686 0.091889 .  
count.gooditaly                      3.364e+05  8.019e+04   4.196 2.73e-05 ***
count.goodnetherlands                1.826e+04  3.202e+03   5.702 1.19e-08 ***
count.goodnew-zealand                1.884e+03  1.067e+04   0.177 0.859779    
count.goodother                     -2.410e+03  9.267e+03  -0.260 0.794837    
count.goodportugal                  -7.979e+03  1.449e+04  -0.551 0.581922    
count.goodspain                      4.109e+02  1.314e+04   0.031 0.975059    
count.goodsweden                     5.389e+03  1.046e+04   0.515 0.606313    
count.gooduk                         7.267e+03  1.912e+03   3.800 0.000145 ***
year.min:count.goodaustralia        -1.497e+01  1.358e+01  -1.103 0.270149    
year.min:count.goodbelgium           2.503e+01  1.580e+01   1.584 0.113127    
year.min:count.goodcanada           -9.506e+00  6.575e+00  -1.446 0.148223    
year.min:count.gooddenmark           2.175e+01  2.048e+01   1.062 0.288341    
year.min:count.goodfinland          -7.466e+01  9.808e+01  -0.761 0.446528    
year.min:count.goodfrance           -1.692e+01  2.157e+01  -0.784 0.432933    
year.min:count.goodgermany          -6.657e+01  3.930e+01  -1.694 0.090313 .  
year.min:count.gooditaly            -5.118e+02  1.215e+02  -4.211 2.55e-05 ***
year.min:count.goodnetherlands      -2.802e+01  4.893e+00  -5.727 1.03e-08 ***
year.min:count.goodnew-zealand      -2.958e+00  1.630e+01  -0.182 0.855938    
year.min:count.goodother             3.660e+00  1.422e+01   0.257 0.796817    
year.min:count.goodportugal          1.211e+01  2.213e+01   0.547 0.584121    
year.min:count.goodspain            -8.954e-01  2.001e+01  -0.045 0.964309    
year.min:count.goodsweden           -8.331e+00  1.599e+01  -0.521 0.602263    
year.min:count.gooduk               -1.115e+01  2.932e+00  -3.802 0.000144 ***
I(year.min^2):count.goodaustralia    7.673e-03  6.896e-03   1.113 0.265835    
I(year.min^2):count.goodbelgium     -1.276e-02  8.067e-03  -1.582 0.113657    
I(year.min^2):count.goodcanada       4.862e-03  3.350e-03   1.451 0.146649    
I(year.min^2):count.gooddenmark     -1.114e-02  1.046e-02  -1.065 0.286725    
I(year.min^2):count.goodfinland      3.786e-02  4.961e-02   0.763 0.445298    
I(year.min^2):count.goodfrance       8.666e-03  1.096e-02   0.791 0.429171    
I(year.min^2):count.goodgermany      3.386e-02  1.989e-02   1.702 0.088773 .  
I(year.min^2):count.gooditaly        2.595e-01  6.139e-02   4.227 2.38e-05 ***
I(year.min^2):count.goodnetherlands  1.434e-02  2.492e-03   5.752 8.89e-09 ***
I(year.min^2):count.goodnew-zealand  1.548e-03  8.298e-03   0.187 0.852052    
I(year.min^2):count.goodother       -1.852e-03  7.268e-03  -0.255 0.798832    
I(year.min^2):count.goodportugal    -6.129e-03  1.126e-02  -0.544 0.586338    
I(year.min^2):count.goodspain        5.931e-04  1.016e-02   0.058 0.953430    
I(year.min^2):count.goodsweden       4.292e-03  8.146e-03   0.527 0.598277    
I(year.min^2):count.gooduk           5.697e-03  1.498e-03   3.803 0.000143 ***
I(year.min^3):count.goodaustralia   -1.310e-06  1.167e-06  -1.123 0.261549    
I(year.min^3):count.goodbelgium      2.168e-06  1.373e-06   1.579 0.114242    
I(year.min^3):count.goodcanada      -8.290e-07  5.689e-07  -1.457 0.145053    
I(year.min^3):count.gooddenmark      1.902e-06  1.779e-06   1.069 0.285119    
I(year.min^3):count.goodfinland     -6.401e-06  8.363e-06  -0.765 0.444083    
I(year.min^3):count.goodfrance      -1.480e-06  1.856e-06  -0.797 0.425448    
I(year.min^3):count.goodgermany     -5.740e-06  3.357e-06  -1.710 0.087268 .  
I(year.min^3):count.gooditaly       -4.385e-05  1.034e-05  -4.242 2.22e-05 ***
I(year.min^3):count.goodnetherlands -2.444e-06  4.231e-07  -5.776 7.70e-09 ***
I(year.min^3):count.goodnew-zealand -2.697e-07  1.408e-06  -0.192 0.848117    
I(year.min^3):count.goodother        3.123e-07  1.238e-06   0.252 0.800885    
I(year.min^3):count.goodportugal     1.033e-06  1.911e-06   0.541 0.588573    
I(year.min^3):count.goodspain       -1.241e-07  1.718e-06  -0.072 0.942430    
I(year.min^3):count.goodsweden      -7.367e-07  1.383e-06  -0.533 0.594354    
I(year.min^3):count.gooduk          -9.705e-07  2.551e-07  -3.805 0.000142 ***
---
Signif. codes:  0 ‘***’ 0.001 ‘**’ 0.01 ‘*’ 0.05 ‘.’ 0.1 ‘ ’ 1

(Dispersion parameter for gaussian family taken to be 1.027139)

    Null deviance: 59082  on 41426  degrees of freedom
Residual deviance: 42486  on 41363  degrees of freedom
AIC: 16034

Number of Fisher Scoring iterations: 2


[1] "------Figure 2b - 1980-1998------"


Call:
glm(formula = log10(av.coaut) ~ (year.min) * count.good, family = gaussian, 
    weights = tot.paps)

Deviance Residuals: 
   Min      1Q  Median      3Q     Max  
-8.690  -0.529  -0.120   0.233  33.886  

Coefficients:
                                 Estimate Std. Error t value Pr(>|t|)    
(Intercept)                    -2.638e+01  1.191e+00 -22.144  < 2e-16 ***
year.min                        1.360e-02  5.989e-04  22.700  < 2e-16 ***
count.goodaustralia             8.524e+00  3.259e+00   2.616  0.00892 ** 
count.goodbelgium               8.308e+00  6.646e+00   1.250  0.21127    
count.goodcanada                8.627e+00  2.823e+00   3.056  0.00224 ** 
count.gooddenmark              -7.813e+00  6.970e+00  -1.121  0.26231    
count.goodfinland               2.684e+00  7.470e+00   0.359  0.71940    
count.goodfrance                1.198e+01  5.340e+00   2.244  0.02487 *  
count.goodgermany               2.480e+00  3.773e+00   0.657  0.51091    
count.gooditaly                 4.788e+01  6.522e+00   7.341 2.18e-13 ***
count.goodnetherlands           7.833e+00  1.596e+00   4.907 9.29e-07 ***
count.goodnew-zealand           1.298e+01  6.744e+00   1.924  0.05437 .  
count.goodother                 5.087e+00  7.915e+00   0.643  0.52043    
count.goodportugal              2.977e+00  3.924e+00   0.759  0.44816    
count.goodspain                 1.828e+01  2.794e+00   6.543 6.16e-11 ***
count.goodsweden               -1.417e+00  5.730e+00  -0.247  0.80471    
count.gooduk                    1.217e+01  1.804e+00   6.745 1.57e-11 ***
year.min:count.goodaustralia   -4.324e-03  1.638e-03  -2.639  0.00831 ** 
year.min:count.goodbelgium     -4.175e-03  3.337e-03  -1.251  0.21090    
year.min:count.goodcanada      -4.370e-03  1.419e-03  -3.080  0.00207 ** 
year.min:count.gooddenmark      3.936e-03  3.501e-03   1.124  0.26097    
year.min:count.goodfinland     -1.347e-03  3.754e-03  -0.359  0.71962    
year.min:count.goodfrance      -6.012e-03  2.684e-03  -2.240  0.02511 *  
year.min:count.goodgermany     -1.237e-03  1.895e-03  -0.653  0.51385    
year.min:count.gooditaly       -2.399e-02  3.277e-03  -7.319 2.57e-13 ***
year.min:count.goodnetherlands -3.907e-03  8.023e-04  -4.869 1.13e-06 ***
year.min:count.goodnew-zealand -6.572e-03  3.390e-03  -1.938  0.05259 .  
year.min:count.goodother       -2.586e-03  3.977e-03  -0.650  0.51557    
year.min:count.goodportugal    -1.527e-03  1.971e-03  -0.775  0.43826    
year.min:count.goodspain       -9.186e-03  1.405e-03  -6.539 6.30e-11 ***
year.min:count.goodsweden       6.905e-04  2.880e-03   0.240  0.81054    
year.min:count.gooduk          -6.117e-03  9.072e-04  -6.742 1.59e-11 ***
---
Signif. codes:  0 ‘***’ 0.001 ‘**’ 0.01 ‘*’ 0.05 ‘.’ 0.1 ‘ ’ 1

(Dispersion parameter for gaussian family taken to be 1.282768)

    Null deviance: 32974  on 23751  degrees of freedom
Residual deviance: 30427  on 23720  degrees of freedom
AIC: 13605

Number of Fisher Scoring iterations: 2


null device 
          1 


null device 
          1 


null device 
          1 


[1] "------lists of names of the 20 most and least productive researchers, by country and year------"

[1] "usa-1978"

[1] "top 20"
 [1] "khoo-csh"      "langeveld-wgj" "chew-fsk"      "krueger-wwo"   "yang-ssl"     
 [6] "cheung-rcm"    "lee-scd"       "leaver-dew"    "stanley-awh"   "cassell-ils"  
[11] "chen-smh"      "springer-mfb"  "sun-wnc"       "mcclurg-fld"   "shaver-jlf"   
[16] "yim-dkc"       "king-mee"      "wang-pth"      "lee-acm"       "wen-lfl"      

[1] "bottom 20"
 [1] "dimlich-rvw"     "wang-cla"        "knasas-jfx"      "polt-jhr"        "vanderkuijp-lwj"
 [6] "fan-frf"         "hosking-jrm"     "prakash-ubs"     "hogue-cjr"       "west-jlw"       
[11] "lee-cyc"         "dewaal-fbm"      "mathias-cgt"     "eng-rhk"         "curtis-wjr"     
[16] "miller-dab"      "rietmeijer-fjm"  "lee-jkt"         "cohen-sjd"       "sima-aaf"       
[21] "riley-hmk"      

[1] "usa-1988"

[1] "top 20"
 [1] "lopez-ajg"      "chen-dyh"       "vantornout-jma" "nguyen-jht"     "toro-gir"      
 [6] "sheya-san"      "bonegio-rgb"    "song-syt"       "tang-iys"       "ho-mcd"        
[11] "moran-jjm"      "wong-acc"       "lim-jkc"        "crown-jpa"      "shen-hsl"      
[16] "lee-ssh"        "franco-ksn"     "wu-ljc"         "quadri-smh"     "ribeiro-mja"   

[1] "bottom 20"
 [1] "knoll-jhm"     "teng-jtc"      "judy-rat"      "rasmussen-lel" "li-kcp"       
 [6] "sastry-pvpss"  "kodavanti-prs" "day-jfr"       "tosteson-ana"  "hsia-ccw"     
[11] "lee-kyc"       "modrak-dkw"    "atkinson-jld"  "wang-kkw"      "spangberg-lsw"
[16] "young-mri"     "so-ptc"        "kelley-rdg"    "dickinson-slj" "lau-jyn"      
[21] "rayl-ajs"     

[1] "usa-1998"

[1] "top 20"
 [1] "vara-jar"       "klein-jds"      "lloret-mig"     "monteleone-jpr" "hasan-smm"     
 [6] "nguyen-txq"     "burgess-dch"    "chen-pss"       "sipe-web"       "yang-jym"      
[11] "fan-pwj"        "blount-ars"     "doolittle-tcj"  "olaverri-jcr"   "kwakkim-jyh"   
[16] "floyd-jcp"      "thiadens-srj"   "milner-arc"     "truong-ttn"     "bock-dcj"      

[1] "bottom 20"
 [1] "smalley-ksm"  "hepburn-sar"  "wren-tal"     "stark-cel"    "lam-etc"      "lee-jth"     
 [7] "thompson-dwj" "chiu-gtc"     "yao-hhc"      "kent-prc"     "tsao-jci"     "tate-mlk"    
[13] "bowie-rck"    "paul-cjm"     "slep-ams"     "oliver-srj"   "killgore-wds" "wong-hsp"    
[19] "yuan-jxj"     "elkind-msv"   "santos-jep"  

[1] "australia-1978"

[1] "top 20"
 [1] "george-tds"      "eilermann-ljm"   "bridgewater-fhg" "taverne-aar"     "allan-etb"      
 [6] "black-kjt"       "orsini-jpg"      "wright-rvs"      "lin-gci"         "brown-pje"      
[11] "pells-pjn"       "reed-kfm"        "dunlop-jsr"      "armarego-eja"    "limsowtin-gky"  
[16] "henderson-ijp"   "fabinyi-gca"     "gordon-khj"      "murphy-amc"      "chaproniere-gch"

[1] "bottom 20"
 [1] "lampotang-prl"   "goodman-gsk"     "ruyooka-dba"     "gordon-glr"      "toogood-irg"    
 [6] "rowe-hah"        "banyard-mrc"     "tan-gjs"         "callinan-apl"    "rutishauser-ihe"
[11] "naylor-grs"      "baker-ajm"       "blamey-fpc"      "winchester-hpm"  "cheetham-nwh"   
[16] "cheung-hta"      "lancaster-pal"   "davies-jmq"      "giles-lgf"       "chan-dyc"       
[21] "badwal-sps"     

[1] "australia-1988"

[1] "top 20"
 [1] "alexander-jsa"   "vandegraaff-rhm" "hacker-jlf"      "parsons-apr"     "chun-cky"       
 [6] "stewart-mwa"     "tong-rsk"        "kwok-bct"        "burrow-jnc"      "li-jsj"         
[11] "froomes-pra"     "klugman-snp"     "morton-dav"      "bower-spc"       "diller-avn"     
[16] "schunmann-phd"   "glonek-gfv"      "macdonald-wbg"   "cavanagh-hma"    "leung-lkp"      

[1] "bottom 20"
 [1] "lee-csl"         "padbury-rta"     "chan-dky"        "smith-mpl"       "stevenson-arl"  
 [6] "nurekamal-msa"   "bramley-rgv"     "fawcett-rjb"     "vanoorschot-rah" "lam-tbt"        
[11] "eldridge-mdb"    "johnson-pdr"     "backwell-pry"    "lefroy-rdb"      "albermani-fga"  
[16] "mitchell-drg"    "choong-pfm"      "holland-aja"     "roberts-jag"     "reid-cam"       
[21] "rasmussen-kjr"  

[1] "australia-1998"

[1] "top 20"
 [1] "lord-dje"      "tran-tmt"      "tenaya-iwm"    "velzeboer-rma" "reid-dwec"    
 [6] "boardman-wsj"  "wong-dcc"      "fung-dcy"      "vanetten-ejb"  "khursandi-dcs"
[11] "lam-skl"       "iedema-ram"    "tan-jhj"       "baiano-jcf"    "hauser-sep"   
[16] "bolton-pgm"    "french-wjr"    "chen-jwc"      "vandermei-iaf" "loh-wkw"      

[1] "bottom 20"
 [1] "tan-dky"         "curran-maj"      "wong-kkh"        "wilkinson-djc"   "daly-ffs"       
 [6] "post-vea"        "dekok-rpj"       "sidhu-jps"       "liu-ioy"         "harris-awf"     
[11] "clarkson-ivl"    "burgess-sso"     "lind-crp"        "ting-jys"        "jordens-cfc"    
[16] "rossel-rav"      "homer-cse"       "panhuis-mih"     "yarlagadda-pkdv" "palamara-jea"   
[21] "bromley-mwj"    

[1] "belgium-1978"

[1] "top 20"
[1] "vandamme-bjc"     "jensen-ahb"       "mareel-mmk"       "vanfraechem-jhp"  "tharakan-pkm"    
[6] "bourgeois-jhj"    "nelissen-mhj"     "vanderborght-olj"

[1] "bottom 20"
[1] "vandamme-bjc"     "jensen-ahb"       "mareel-mmk"       "vanfraechem-jhp"  "tharakan-pkm"    
[6] "bourgeois-jhj"    "nelissen-mhj"     "vanderborght-olj"

[1] "belgium-1988"

[1] "top 20"
[1] "destrihou-cvy"     "denboer-bgw"       "nauwelaers-bkjc"   "gilles-jgg"       
[5] "vanrenterghem-yfc" "vandenbergh-pyk"   "deschepper-ama"    "schepens-pjc"     
[9] "boffin-hmj"       

[1] "bottom 20"
[1] "destrihou-cvy"     "denboer-bgw"       "nauwelaers-bkjc"   "gilles-jgg"       
[5] "vanrenterghem-yfc" "vandenbergh-pyk"   "deschepper-ama"    "schepens-pjc"     
[9] "boffin-hmj"       

[1] "belgium-1998"

[1] "top 20"
 [1] "spruyt-ehj"      "somers-jfa"      "hendriks-jmh"    "thomis-mai"      "jaecques-svn"   
 [6] "lesage-asj"      "marks-lam"       "bullens-dma"     "piette-mha"      "linsinger-tpj"  
[11] "lafontaine-dlj"  "sabbe-bgc"       "vantendeloo-vfi" "lories-rju"      "tuyttens-fam"   
[16] "burm-ktal"       "verhoest-nec"    "kuypers-drj"    

[1] "bottom 20"
 [1] "spruyt-ehj"      "somers-jfa"      "hendriks-jmh"    "thomis-mai"      "jaecques-svn"   
 [6] "lesage-asj"      "marks-lam"       "bullens-dma"     "piette-mha"      "linsinger-tpj"  
[11] "lafontaine-dlj"  "sabbe-bgc"       "vantendeloo-vfi" "lories-rju"      "tuyttens-fam"   
[16] "burm-ktal"       "verhoest-nec"    "kuypers-drj"    

[1] "canada-1978"

[1] "top 20"
 [1] "long-bfn"       "williams-fmr"   "walde-pld"      "carlson-jak"    "aubin-djs"     
 [6] "box-trh"        "perera-jshq"    "bethune-dcg"    "gardiner-srm"   "hsu-dhs"       
[11] "sandals-wcd"    "raju-rvs"       "aly-amm"        "young-jws"      "ng-wwl"        
[16] "silverberg-jdh" "miller-aal"     "wong-jcy"       "alghazi-msal"   "wong-scp"      

[1] "bottom 20"
 [1] "ellis-daf"      "bromfield-esp"  "murphy-rjl"     "yates-wdg"      "innes-dgl"     
 [6] "ventureyra-ecg" "chan-hsl"       "miller-rjd"     "braun-cmj"      "hall-gem"      
[11] "lam-gky"        "leung-lws"      "shaw-mlg"       "jamieson-wre"   "liu-jwh"       
[16] "sandiford-kap"  "muir-dcg"       "bates-jht"      "lee-rmkw"       "chiu-rcj"      
[21] "robson-wlm"    

[1] "canada-1988"

[1] "top 20"
 [1] "huijbregts-mpj" "youssef-ama"    "goulding-rrj"   "ringaert-kra"   "forrest-jac"   
 [6] "goodday-rhb"    "lau-jhw"        "ma-bnw"         "ball-dga"       "chow-eyw"      
[11] "holloway-cmb"   "woollard-jmr"   "puswewala-uga"  "thouez-jpm"     "ho-sms"        
[16] "farrell-pse"    "palomares-mld"  "chan-pcm"       "matzinger-frk"  "delahaza-jmr"  

[1] "bottom 20"
 [1] "moorhead-gbg"   "eaton-dws"      "hutnik-cml"     "salisbury-cdc"  "dao-ttt"       
 [6] "jamaluddin-akm" "noctor-tag"     "dwyer-jjm"      "murphy-mep"     "kallury-kmr"   
[11] "mills-rsl"      "dalessio-sjd"   "kwan-acc"       "voruganti-lnp"  "east-all"      
[16] "mohamed-amo"    "dei-gjs"        "pedras-msc"     "rao-vlr"        "parker-jda"    
[21] "bhat-aks"      

[1] "canada-1998"

[1] "top 20"
 [1] "bishop-jeh"   "allen-mjm"    "dick-hln"     "fournier-ejl" "fuller-mls"   "ng-ach"      
 [7] "northey-jgb"  "wadey-vmr"    "hing-lss"     "noel-jma"     "walker-jds"   "russell-haj" 
[13] "wong-nky"     "wojtyk-jtc"   "myers-rbh"    "vanspall-hgc" "souza-fes"    "khan-snh"    
[19] "maegawa-ghb"  "laporte-cjl" 

[1] "bottom 20"
 [1] "kirkpatrick-idc" "ng-ssw"          "brinkman-fsl"    "augustin-lsa"    "kahr-wha"       
 [6] "delcastillo-jre" "luke-ppw"        "abidi-ssr"       "mccausland-pja"  "mann-gki"       
[11] "ross-ars"        "jacobs-hlm"      "seely-aje"       "filipe-cdm"      "schwarz-skw"    
[16] "peng-pwh"        "mccartney-cjl"   "chan-wcw"        "rupasinghe-hpv"  "warburton-der"  
[21] "ensom-mhh"      

[1] "denmark-1978"

[1] "top 20"
[1] "ali-asa"      "knutsen-ljs"  "swedberg-mdb" "petersen-jgl" "demant-ejf"   "appel-pwu"   
[7] "harper-dat"  

[1] "bottom 20"
[1] "ali-asa"      "knutsen-ljs"  "swedberg-mdb" "petersen-jgl" "demant-ejf"   "appel-pwu"   
[7] "harper-dat"  

[1] "denmark-1988"

[1] "top 20"
[1] "engelholm-saa" "hansen-jhb"    "nielsen-svs"   "hansen-ncg"    "heegaard-pmh"  "jorgensen-lgm"
[7] "kurtzhals-jal" "larsson-hbw"   "on-slw"       

[1] "bottom 20"
[1] "engelholm-saa" "hansen-jhb"    "nielsen-svs"   "hansen-ncg"    "heegaard-pmh"  "jorgensen-lgm"
[7] "kurtzhals-jal" "larsson-hbw"   "on-slw"       

[1] "denmark-1998"

[1] "top 20"
 [1] "jylling-amb"      "grage-mml"        "poulsen-jcn"      "willigers-bja"    "wong-dmalf"      
 [6] "lutzhoft-hch"     "lauritsen-jph"    "diederichsen-acp" "smith-kec"        "fynbo-hou"       
[11] "moreira-jma"      "olsen-kep"        "pedersen-cns"     "madsen-gkh"      

[1] "bottom 20"
 [1] "jylling-amb"      "grage-mml"        "poulsen-jcn"      "willigers-bja"    "wong-dmalf"      
 [6] "lutzhoft-hch"     "lauritsen-jph"    "diederichsen-acp" "smith-kec"        "fynbo-hou"       
[11] "moreira-jma"      "olsen-kep"        "pedersen-cns"     "madsen-gkh"      

[1] "france-1978"

[1] "top 20"
 [1] "breteau-jpl"   "lamaziere-jmd" "vidon-djm"     "sudan-bjl"     "ziman-tal"    
 [6] "chanh-aph"     "fleury-hja"    "devries-mfrk"  "levy-jcs"      "launay-mbd"   
[11] "audebert-ajm" 

[1] "bottom 20"
 [1] "breteau-jpl"   "lamaziere-jmd" "vidon-djm"     "sudan-bjl"     "ziman-tal"    
 [6] "chanh-aph"     "fleury-hja"    "devries-mfrk"  "levy-jcs"      "launay-mbd"   
[11] "audebert-ajm" 

[1] "france-1988"

[1] "top 20"
 [1] "fotso-mjm"        "delafaverie-jfr"  "duc-jmn"          "van-jmv"          "nhieu-gtv"       
 [6] "said-amo"         "rosa-dsa"         "mashako-mnl"      "varannes-sbd"     "ngoc-hth"        
[11] "dinh-yrt"         "sing-mlc"         "delacalle-jfv"    "rasolofosaon-pnj" "infante-jlz"     
[16] "baxter-pnw"       "lamb-njc"         "brechet-yjm"     

[1] "bottom 20"
 [1] "fotso-mjm"        "delafaverie-jfr"  "duc-jmn"          "van-jmv"          "nhieu-gtv"       
 [6] "said-amo"         "rosa-dsa"         "mashako-mnl"      "varannes-sbd"     "ngoc-hth"        
[11] "dinh-yrt"         "sing-mlc"         "delacalle-jfv"    "rasolofosaon-pnj" "infante-jlz"     
[16] "baxter-pnw"       "lamb-njc"         "brechet-yjm"     

[1] "france-1998"

[1] "top 20"
 [1] "jaegle-mlw"     "larbi-ags"      "lelong-ccd"     "saux-mfl"       "hue-lpth"      
 [6] "ilg-ags"        "louly-mao"      "deserre-npm"    "martins-jmf"    "devriendt-jeg" 
[11] "hill-drc"       "lobaccaro-jma"  "santos-jsd"     "alfonsin-jlr"   "gomes-mfc"     
[16] "montagnier-jpc" "rocha-epc"     

[1] "bottom 20"
 [1] "jaegle-mlw"     "larbi-ags"      "lelong-ccd"     "saux-mfl"       "hue-lpth"      
 [6] "ilg-ags"        "louly-mao"      "deserre-npm"    "martins-jmf"    "devriendt-jeg" 
[11] "hill-drc"       "lobaccaro-jma"  "santos-jsd"     "alfonsin-jlr"   "gomes-mfc"     
[16] "montagnier-jpc" "rocha-epc"     

[1] "germany-1978"

[1] "top 20"
 [1] "thiemann-whp"   "ehlermann-dae"  "dittmar-kej"    "steffens-gcm"   "fleer-eam"     
 [6] "peters-pwm"     "wagner-tof"     "hohne-gwh"      "scherer-gfe"    "vandenberg-ham"

[1] "bottom 20"
 [1] "thiemann-whp"   "ehlermann-dae"  "dittmar-kej"    "steffens-gcm"   "fleer-eam"     
 [6] "peters-pwm"     "wagner-tof"     "hohne-gwh"      "scherer-gfe"    "vandenberg-ham"

[1] "germany-1988"

[1] "top 20"
 [1] "arnold-grw"           "mueller-ahe"          "kruska-dct"           "dejonge-jpa"         
 [5] "vandijk-plm"          "pfitzner-ajp"         "weernink-pao"         "schmidt-frj"         
 [9] "mielke-mea"           "schneiderpoetsch-haw" "lancaster-crd"        "koops-hwp"           
[13] "baumeister-fam"       "decking-ukm"          "haanappel-vac"        "steinberg-cew"       
[17] "scriba-gke"           "schwarting-rkw"      

[1] "bottom 20"
 [1] "arnold-grw"           "mueller-ahe"          "kruska-dct"           "dejonge-jpa"         
 [5] "vandijk-plm"          "pfitzner-ajp"         "weernink-pao"         "schmidt-frj"         
 [9] "mielke-mea"           "schneiderpoetsch-haw" "lancaster-crd"        "koops-hwp"           
[13] "baumeister-fam"       "decking-ukm"          "haanappel-vac"        "steinberg-cew"       
[17] "scriba-gke"           "schwarting-rkw"      

[1] "germany-1998"

[1] "top 20"
 [1] "pfister-mhf"     "heringdorf-fmz"  "witzsch-ukf"     "nguyen-thd"      "groenemeyer-dhw"
 [6] "weitekamp-egm"   "wolf-mtf"        "pinzon-lce"      "jongen-jhpm"     "gumbel-hoc"     
[11] "schroder-nwj"    "geppert-act"     "haussmann-big"   "gronewold-tma"   "gunne-jsad"     
[16] "cornelissen-ajm" "duijnisveld-whm" "schnitzler-mmy"  "barth-jac"       "brucher-bldm"   

[1] "bottom 20"
 [1] "gunne-jsad"      "cornelissen-ajm" "duijnisveld-whm" "schnitzler-mmy"  "barth-jac"      
 [6] "brucher-bldm"    "oelschlager-hha" "vonarnim-caf"    "halbach-ovu"     "stark-cbw"      
[11] "lehmann-guc"     "gabriel-hhw"     "tovar-gem"       "koster-amca"     "heringdorf-fjmz"
[16] "konorza-tfm"     "rauhut-owm"      "ebert-mpa"       "egbe-dam"        "wong-yyy"       
[21] "kempf-vaj"      

[1] "italy-1978"

[1] "top 20"
[1] "giugliano-mam"  "sale-mfo"       "vasino-mac"     "bandinelli-mlb" "carbone-ldl"   
[6] "peruffo-adb"    "valentini-mtg" 

[1] "bottom 20"
[1] "giugliano-mam"  "sale-mfo"       "vasino-mac"     "bandinelli-mlb" "carbone-ldl"   
[6] "peruffo-adb"    "valentini-mtg" 

[1] "italy-1988"

[1] "top 20"
 [1] "borghi-mbc"     "araya-amo"      "lio-gmd"        "oliva-jcm"      "carnevale-uag" 
 [6] "gangemi-rmr"    "pizzigallo-mdr" "morales-mag"    "dileo-mas"      "galietta-ljv"  
[11] "wanrooij-bpf"  

[1] "bottom 20"
 [1] "borghi-mbc"     "araya-amo"      "lio-gmd"        "oliva-jcm"      "carnevale-uag" 
 [6] "gangemi-rmr"    "pizzigallo-mdr" "morales-mag"    "dileo-mas"      "galietta-ljv"  
[11] "wanrooij-bpf"  

[1] "italy-1998"

[1] "top 20"
[1] "melfi-fma"     "fabricio-asc"  "corona-dfv"    "desocio-gvl"   "potenza-mac"   "digioia-crt"  
[7] "zuffi-mal"     "ottaviano-gip" "klaver-jmi"   

[1] "bottom 20"
[1] "melfi-fma"     "fabricio-asc"  "corona-dfv"    "desocio-gvl"   "potenza-mac"   "digioia-crt"  
[7] "zuffi-mal"     "ottaviano-gip" "klaver-jmi"   

[1] "netherlands-1978"

[1] "top 20"
 [1] "grosfeld-mjw"      "herscheid-kdm"     "slee-pht"          "stigter-jcm"      
 [5] "vanekelen-waaj"    "hogervorst-jmw"    "stuurmanbieze-agg" "gokemeijer-jdm"   
 [9] "jansen-jjm"        "bekkum-dwv"        "verhoeven-atm"     "vondemborne-aeg"  
[13] "crombach-whj"      "hooft-gwt"         "koppers-hmm"       "vaessen-phm"      
[17] "vinke-rvh"         "janssen-mja"       "kok-pjmj"          "renckens-bam"     

[1] "bottom 20"
 [1] "walraven-jtm"         "vanlier-hjj"          "stienen-gjm"          "vanalphen-jjm"       
 [5] "reiber-jhc"           "brinkman-cjj"         "deloosvollebregt-mtc" "werger-mja"          
 [9] "peters-whm"           "vandongen-jjm"        "vanwaes-pfgm"         "vanenckevort-wjp"    
[13] "booij-lhdj"           "slooff-mjh"           "hop-wcj"              "nieuwstadt-ftm"      
[17] "vanhenegouwen-gmjb"   "vanhinsbergh-vwm"     "steinbusch-hwm"       "claas-fhj"           
[21] "ramaekers-fcs"       

[1] "netherlands-1988"

[1] "top 20"
 [1] "egberts-wtv"                "kasteleijnnolsttrenite-dga" "bunschoten-epm"            
 [4] "lankhorst-rmk"              "vanoijen-plm"               "smit-wgjm"                 
 [7] "vandenmunckhof-ham"         "aerdts-sja"                 "vankrieken-hjm"            
[10] "povel-jacm"                 "balk-ahhm"                  "hoekx-jcm"                 
[13] "smits-pabm"                 "hakvoortcammel-fgaj"        "kramer-gwpm"               
[16] "vanrossum-hjm"              "vervoort-gmm"               "verhagen-apm"              
[19] "brouwers-jeig"              "derksen-rwhm"              

[1] "bottom 20"
 [1] "kitslaar-pjehm"    "baeten-cgmi"       "helders-pjm"       "degroot-fmf"      
 [5] "melchers-wjg"      "meulenbroek-rgj"   "vandenheuvel-lpwj" "marcelis-lfm"     
 [9] "sijm-dthm"         "vankuilenburg-abp" "zandvliet-hjw"     "touret-jlr"       
[13] "drenth-jph"        "hunink-mgm"        "wierda-jmkh"       "girbes-arj"       
[17] "feskens-ejm"       "huizinga-twj"      "demey-jgr"         "oyen-wjg"         
[21] "bossuyt-pmm"      

[1] "netherlands-1998"

[1] "top 20"
 [1] "jansweijer-ppm"      "jeurissen-fjf"       "vanvonderen-mga"     "romme-pjhj"         
 [5] "tenvoorde-secg"      "houwert-kaf"         "vanpelt-hpa"         "dejong-fmg"         
 [9] "ophuis-ajo"          "sagt-cmj"            "kromosoeto-jnr"      "tenham-pbg"         
[13] "vandongen-ugjm"      "vandekamp-ehm"       "zweekhorst-mbm"      "geisler-fea"        
[17] "vanpuijenbroek-pjtm" "lips-pta"            "ponsioen-cij"        "vervest-amjs"       

[1] "bottom 20"
 [1] "sevink-gja"         "reijnen-mmpj"       "zitha-plj"          "suiker-asj"        
 [5] "doxiadis-ggm"       "vandervelden-vhj"   "mathijssen-rhj"     "jonker-mto"        
 [9] "kas-mjh"            "stout-tae"          "veeger-njgm"        "heemels-wpmh"      
[13] "cornelissen-jjlm"   "ruiter-rac"         "huitema-adr"        "huijbregts-maj"    
[17] "vlugt-tjh"          "kessels-rpc"        "biermazeinstra-sma" "olivers-cnl"       
[21] "vanloon-ljc"       

[1] "new-zealand-1978"

[1] "top 20"
 [1] "aylward-peg"  "walker-jts"   "toxopeus-mrj" "civil-ids"    "mckee-jwa"    "graves-mar"  
 [7] "robinson-vmj" "edwards-wrn"  "leung-dwm"    "fletcher-gjo" "francis-ricc" "davies-trh"  

[1] "bottom 20"
 [1] "aylward-peg"  "walker-jts"   "toxopeus-mrj" "civil-ids"    "mckee-jwa"    "graves-mar"  
 [7] "robinson-vmj" "edwards-wrn"  "leung-dwm"    "fletcher-gjo" "francis-ricc" "davies-trh"  

[1] "new-zealand-1988"

[1] "top 20"
 [1] "chan-pls"     "bus-vgm"      "howie-grc"    "prickett-tcr" "ching-dwt"    "lee-rsf"     
 [7] "stewart-rah"  "mccowan-lme"  "jansen-klr"   "williams-gvm"

[1] "bottom 20"
 [1] "chan-pls"     "bus-vgm"      "howie-grc"    "prickett-tcr" "ching-dwt"    "lee-rsf"     
 [7] "stewart-rah"  "mccowan-lme"  "jansen-klr"   "williams-gvm"

[1] "new-zealand-1998"

[1] "top 20"
[1] "pendergrast-dgc" "ganley-ard"      "ragg-nlc"        "anderson-cwn"    "higham-jes"     
[6] "morris-lha"      "jameson-gnl"     "perry-glw"      

[1] "bottom 20"
[1] "pendergrast-dgc" "ganley-ard"      "ragg-nlc"        "anderson-cwn"    "higham-jes"     
[6] "morris-lha"      "jameson-gnl"     "perry-glw"      

[1] "portugal-1978"

[1] "top 20"
 [1] "silveira-jcb"    "lima-jjp"        "oneill-jeg"      "pina-jae"        "dinis-lms"      
 [6] "leite-ampp"      "palavra-amf"     "carrondo-maafdt" "ferreira-ktg"    "costa-smb"      
[11] "simoes-jam"      "geraldes-cfgc"   "duarte-jams"    

[1] "bottom 20"
 [1] "silveira-jcb"    "lima-jjp"        "oneill-jeg"      "pina-jae"        "dinis-lms"      
 [6] "leite-ampp"      "palavra-amf"     "carrondo-maafdt" "ferreira-ktg"    "costa-smb"      
[11] "simoes-jam"      "geraldes-cfgc"   "duarte-jams"    

[1] "portugal-1988"

[1] "top 20"
 [1] "garcia-rac"     "geraldes-cfg"   "decarvalho-jcl" "urgueira-apv"   "viegas-fjt"    
 [6] "azenha-medg"    "dasilva-rmc"    "sousa-mse"      "lopes-jap"      "martins-clv"   
[11] "guimaraes-mml"  "guedes-cvm"     "goncalves-lmd"  "shohoji-mcbl"   "abrantes-imd"  
[16] "soares-jmc"     "bordado-jcm"    "maia-nmm"       "delima-jlmp"    "reis-mam"      

[1] "bottom 20"
 [1] "lopes-jap"      "martins-clv"    "guimaraes-mml"  "guedes-cvm"     "goncalves-lmd" 
 [6] "shohoji-mcbl"   "abrantes-imd"   "soares-jmc"     "bordado-jcm"    "maia-nmm"      
[11] "delima-jlmp"    "reis-mam"       "fareleira-jmna" "azevedo-jlt"    "cordeiro-mnds" 
[16] "dasilva-mgf"    "diniz-jmbf"     "salvado-imm"    "gomes-jfp"      "pinto-mmm"     
[21] "lemos-jps"     

[1] "portugal-1998"

[1] "top 20"
 [1] "marques-afp"   "duarte-aals"   "costa-jge"     "silva-apa"     "carvalho-tmm" 
 [6] "dossantos-fmp" "pinho-jls"     "lima-jlc"      "catita-jam"    "simoes-jao"   
[11] "silva-jap"     "lima-jml"      "lemos-jpc"     "dasilva-laps"  "serrao-pgta"  
[16] "monteiro-cmb"  "cordovil-cmds" "dealmeida-jmc" "serra-mes"     "carvalho-arf" 

[1] "bottom 20"
 [1] "pinto-rma"     "eusebio-mes"   "fonseca-ajm"   "ferreira-lmm"  "jorge-pas"    
 [6] "cruz-pjs"      "carvalho-pms"  "silva-amg"     "morgado-jap"   "dasilva-rjnb" 
[11] "oliveira-fsbf" "silva-psp"     "dasilva-jcb"   "pereira-pjb"   "almeida-cmr"  
[16] "laia-cat"      "ferreira-pmt"  "goncalves-mst" "valente-lmp"   "pacheco-fal"  
[21] "barros-jao"   

[1] "spain-1978"

[1] "top 20"
 [1] "manchola-jaa"  "fernandez-jaf" "leon-jam"      "fernandez-ajd" "cremades-jmd" 
 [6] "deguevara-acl" "torres-mld"    "diaz-jac"      "joglar-gsm"    "salamero-jmm" 
[11] "asquerino-jcm" "salgado-alc"   "garrido-mdc"   "rubio-jmr"     "garcia-jlr"   
[16] "alonso-jja"    "manzanos-mva"  "mirave-jia"    "romanillo-jam" "moro-fja"     

[1] "bottom 20"
 [1] "manzanos-mva"      "mirave-jia"        "romanillo-jam"     "moro-fja"         
 [5] "quesada-jml"       "long-jjc"          "camarasa-jmg"      "gil-fjm"          
 [9] "sanchez-mls"       "vicente-vfm"       "rodriguez-jmt"     "montes-jar"       
[13] "martinez-jmm"      "castro-agg"        "garcia-mav"        "garces-jlg"       
[17] "lopezespinosa-mtp" "gomez-jml"         "arrondo-jlr"       "deletona-jml"     
[21] "lorenzo-mjv"      

[1] "spain-1988"

[1] "top 20"
 [1] "sanchez-jcc"   "obregon-mcd"   "calvar-jmc"    "lopez-mla"     "navarro-jab"  
 [6] "alvarez-mgd"   "andres-mdc"    "desevilla-csf" "gonzalez-jcc"  "guevara-rmr"  
[11] "iglesias-mac"  "lopez-jam"     "asenjo-jalg"   "debes-itt"     "diaz-jap"     
[16] "gil-jjd"       "dominguez-mad" "paloma-fjb"    "blanco-fja"    "romero-gpb"   

[1] "bottom 20"
 [1] "vilaboa-jmf"    "gonzalez-jeg"   "rodriguez-jjr"  "revuelta-jao"   "alonso-jjm"    
 [6] "duenas-jmm"     "fuster-mcr"     "vicente-mad"    "rodriguez-jfg"  "cerezo-jal"    
[11] "martin-jlf"     "deparga-alv"    "siso-mig"       "delacampa-mrf"  "diazguerra-mjm"
[16] "ros-jmg"        "ramos-jmj"      "banegas-jrb"    "lopez-rjg"      "castillo-jmf"  
[21] "laird-jma"     

[1] "spain-1998"

[1] "top 20"
 [1] "martin-jla"   "pinto-jmp"    "leon-jmt"     "rey-jsr"      "detoledo-jpa" "garcia-jlf"  
 [7] "insausti-ljp" "parra-jlc"    "mari-jmn"     "huerta-pph"   "crespo-jas"   "esteban-mbg" 
[13] "larrucea-jat" "reigosa-jmp"  "roig-ajb"     "correa-jag"   "doyague-mfm"  "lopez-amc"   
[19] "aznar-mdg"    "martin-mjj"  

[1] "bottom 20"
 [1] "blanco-jjr"      "janss-gfe"       "rodriguez-moc"   "garcia-jmt"      "degalarreta-jir"
 [6] "rioboo-rjj"      "ibanez-fjrd"     "bejar-vjs"       "laffond-jcr"     "vinas-mag"      
[11] "pinna-mac"       "alvarez-jna"     "manchon-pmg"     "cela-jjl"        "viejo-mjs"      
[16] "villaluenga-jpg" "lainez-mja"      "cifre-mah"       "martin-ajc"      "delcastillo-mlr"
[21] "defigueroa-jmt" 

[1] "sweden-1978"

[1] "top 20"
[1] "svanberg-uso"  "almay-bgl"     "ekre-hpt"      "andersson-deh" "magnusson-cgm" "jaenson-tgt"  
[7] "blomberg-mra"  "wikberg-jes"  

[1] "bottom 20"
[1] "svanberg-uso"  "almay-bgl"     "ekre-hpt"      "andersson-deh" "magnusson-cgm" "jaenson-tgt"  
[7] "blomberg-mra"  "wikberg-jes"  

[1] "sweden-1988"

[1] "top 20"
[1] "gerdle-buc"     "leijon-mas"     "pettersson-hbl" "andersson-tlg"  "khan-azq"      
[6] "vanniel-ewj"    "arner-esj"     

[1] "bottom 20"
[1] "gerdle-buc"     "leijon-mas"     "pettersson-hbl" "andersson-tlg"  "khan-azq"      
[6] "vanniel-ewj"    "arner-esj"     

[1] "sweden-1998"

[1] "top 20"
 [1] "elfman-lhm"     "ekwall-akh"     "karlsson-icm"   "aberg-mai"      "persson-kem"   
 [6] "back-saj"       "holmgren-nma"   "lalitkumar-pgl" "figueredo-cms"  "lill-son"      
[11] "cousins-sao"    "persson-poa"    "sumpter-djt"   

[1] "bottom 20"
 [1] "elfman-lhm"     "ekwall-akh"     "karlsson-icm"   "aberg-mai"      "persson-kem"   
 [6] "back-saj"       "holmgren-nma"   "lalitkumar-pgl" "figueredo-cms"  "lill-son"      
[11] "cousins-sao"    "persson-poa"    "sumpter-djt"   

[1] "uk-1978"

[1] "top 20"
 [1] "wood-amj"      "lewis-rwh"     "silva-srd"     "henderson-rcw" "sandford-mcw" 
 [6] "alberti-kggm"  "plasman-jwmh"  "sandberg-ace"  "phillips-jdp"  "edwards-drw"  
[11] "thomson-aag"   "bayley-ijl"    "davies-hffs"   "machin-chc"    "hunt-aae"     
[16] "hamilton-wah"  "campbell-jja"  "smith-jum"     "scrivener-ctj" "fletcher-pjh" 

[1] "bottom 20"
 [1] "morgan-mra"     "ward-jpt"       "fowkes-fgr"     "brockliss-lwb"  "taylor-jhm"    
 [6] "carruth-jas"    "gibbs-mrj"      "cantwell-bmj"   "pearson-rca"    "barnes-tre"    
[11] "ashford-mlj"    "penney-jhw"     "calverley-pma"  "evans-jrg"      "kennedy-pge"   
[16] "northover-jma"  "thomas-weg"     "vandenberg-cmg" "leonard-rcf"    "djamgoz-mba"   
[21] "dawson-pms"    

[1] "uk-1988"

[1] "top 20"
 [1] "in-pwk"         "cooper-mke"     "mcmahon-rtf"    "whittamore-pro" "gibbons-clm"   
 [6] "wilson-dtr"     "elliot-tsj"     "constable-pdl"  "jones-pgh"      "perkins-nja"   
[11] "porcheret-mep"  "douglas-sle"    "laffan-ddp"     "ferguson-bjm"   "elford-jcc"    
[16] "stewart-asj"    "lyttelton-mpa"  "king-djs"       "robertson-jhb"  "roberts-jsc"   

[1] "bottom 20"
 [1] "chan-slf"      "phoenix-sjd"   "tomlinson-ipm" "mak-jcw"       "ellison-gth"  
 [6] "belcher-hjcr"  "odonnell-ljd"  "frid-clj"      "mclean-whi"    "ong-elc"      
[11] "logan-rph"     "roberts-isd"   "bugg-tdh"      "poon-wck"      "moberly-rwl"  
[16] "beales-ilp"    "coolen-acc"    "elsegood-mrj"  "williams-scr"  "green-sjd"    
[21] "salje-ekh"    

[1] "uk-1998"

[1] "top 20"
 [1] "peeters-sjm"      "chong-iys"        "lim-gek"          "woolford-aja"     "cranston-icp"    
 [6] "karim-mma"        "wong-cch"         "rehman-sur"       "tyrrell-jrj"      "shah-rnh"        
[11] "hunter-hja"       "duffy-jes"        "blackburn-scf"    "murphy-asj"       "montalbetti-cagn"
[16] "tullis-idc"       "brooks-ams"       "li-ckc"           "quinlivan-rcm"    "hemmings-jcp"    

[1] "bottom 20"
 [1] "rose-fraj"     "brookes-zls"   "balmer-jmt"    "fu-chy"        "schofield-wce"
 [6] "jeuken-ljc"    "sparagano-oae" "ho-tbl"        "houdijk-jgm"   "gill-jmr"     
[11] "mitchell-arj"  "busfield-jjc"  "catto-jwf"     "travis-jmj"    "read-jca"     
[16] "shaffer-msp"   "stumpf-mph"    "marchand-thj"  "prior-cwa"     "kroon-jav"    
[21] "smith-mlr"    
[1] "------multivariable analysis - fractional productivity, adjusting for co-authors------"


Call:
glm(formula = log10(tot.paps/av.coaut) ~ (year.min + I(year.min^2) + 
    I(year.min^3)) * (disc + av.coaut), family = gaussian)

Deviance Residuals: 
    Min       1Q   Median       3Q      Max  
-1.8912  -0.3150   0.0122   0.3128   4.1068  

Coefficients:
                                        Estimate Std. Error t value Pr(>|t|)    
(Intercept)                            5.758e+03  2.395e+03   2.404 0.016207 *  
year.min                              -8.913e+00  3.665e+00  -2.432 0.015005 *  
I(year.min^2)                          4.604e-03  1.869e-03   2.463 0.013771 *  
I(year.min^3)                         -7.933e-07  3.177e-07  -2.497 0.012536 *  
discmathematics                        8.767e+02  1.073e+04   0.082 0.934850    
discearth and space                   -2.760e+04  9.510e+03  -2.902 0.003708 ** 
discphysics                            3.700e+03  7.161e+03   0.517 0.605394    
discchemistry                         -1.643e+04  4.802e+03  -3.422 0.000622 ***
discbiology                           -8.675e+01  5.825e+03  -0.015 0.988119    
discbiomedical research                8.188e+02  4.314e+03   0.190 0.849474    
discpsychology                        -2.333e+04  1.105e+04  -2.113 0.034647 *  
discsocial sciences                   -1.859e+04  8.074e+03  -2.303 0.021298 *  
discarts&humanities                   -2.570e+04  3.578e+04  -0.718 0.472551    
discother                             -2.003e+04  6.047e+03  -3.312 0.000928 ***
av.coaut                               2.181e+01  6.587e+02   0.033 0.973588    
year.min:discmathematics              -1.137e+00  1.646e+01  -0.069 0.944908    
year.min:discearth and space           4.233e+01  1.455e+01   2.910 0.003614 ** 
year.min:discphysics                  -5.506e+00  1.096e+01  -0.502 0.615411    
year.min:discchemistry                 2.544e+01  7.362e+00   3.456 0.000549 ***
year.min:discbiology                   1.611e-01  8.924e+00   0.018 0.985596    
year.min:discbiomedical research      -1.232e+00  6.611e+00  -0.186 0.852106    
year.min:discpsychology                3.583e+01  1.692e+01   2.118 0.034188 *  
year.min:discsocial sciences           2.865e+01  1.238e+01   2.314 0.020675 *  
year.min:discarts&humanities           3.849e+01  5.440e+01   0.707 0.479290    
year.min:discother                     3.083e+01  9.259e+00   3.330 0.000871 ***
year.min:av.coaut                     -1.150e-01  1.001e+00  -0.115 0.908529    
I(year.min^2):discmathematics          4.743e-04  8.420e-03   0.056 0.955079    
I(year.min^2):discearth and space     -2.164e-02  7.415e-03  -2.918 0.003523 ** 
I(year.min^2):discphysics              2.728e-03  5.592e-03   0.488 0.625659    
I(year.min^2):discchemistry           -1.313e-02  3.762e-03  -3.489 0.000485 ***
I(year.min^2):discbiology             -9.769e-05  4.557e-03  -0.021 0.982895    
I(year.min^2):discbiomedical research  6.187e-04  3.376e-03   0.183 0.854609    
I(year.min^2):discpsychology          -1.834e-02  8.636e-03  -2.123 0.033727 *  
I(year.min^2):discsocial sciences     -1.471e-02  6.328e-03  -2.325 0.020066 *  
I(year.min^2):discarts&humanities     -1.921e-02  2.757e-02  -0.697 0.486039    
I(year.min^2):discother               -1.582e-02  4.725e-03  -3.348 0.000816 ***
I(year.min^2):av.coaut                 9.877e-05  5.065e-04   0.195 0.845395    
I(year.min^3):discmathematics         -6.231e-08  1.435e-06  -0.043 0.965374    
I(year.min^3):discearth and space      3.687e-06  1.260e-06   2.926 0.003434 ** 
I(year.min^3):discphysics             -4.499e-07  9.509e-07  -0.473 0.636149    
I(year.min^3):discchemistry            2.257e-06  6.406e-07   3.523 0.000427 ***
I(year.min^3):discbiology              1.942e-08  7.754e-07   0.025 0.980017    
I(year.min^3):discbiomedical research -1.036e-07  5.747e-07  -0.180 0.856994    
I(year.min^3):discpsychology           3.128e-06  1.469e-06   2.129 0.033263 *  
I(year.min^3):discsocial sciences      2.519e-06  1.078e-06   2.337 0.019468 *  
I(year.min^3):discarts&humanities      3.195e-06  4.658e-06   0.686 0.492792    
I(year.min^3):discother                2.706e-06  8.038e-07   3.366 0.000763 ***
I(year.min^3):av.coaut                -2.337e-08  8.548e-08  -0.273 0.784500    
---
Signif. codes:  0 ‘***’ 0.001 ‘**’ 0.01 ‘*’ 0.05 ‘.’ 0.1 ‘ ’ 1

(Dispersion parameter for gaussian family taken to be 0.1946411)

    Null deviance: 9120.2  on 41426  degrees of freedom
Residual deviance: 8054.1  on 41379  degrees of freedom
AIC: 49815

Number of Fisher Scoring iterations: 2


[1] "------multivariable analysis - total papers adjusting for co-authors - 1980-1998-----"


Call:
glm(formula = log10(tot.paps/av.coaut) ~ year.min * (disc + av.coaut), 
    family = gaussian)

Deviance Residuals: 
     Min        1Q    Median        3Q       Max  
-1.77841  -0.31398   0.01336   0.31260   2.51104  

Coefficients:
                                   Estimate Std. Error t value Pr(>|t|)    
(Intercept)                       1.274e+01  1.602e+00   7.953 1.90e-15 ***
year.min                         -6.179e-03  8.052e-04  -7.674 1.73e-14 ***
discmathematics                  -1.861e+01  1.083e+01  -1.718  0.08577 .  
discearth and space              -1.657e+01  5.262e+00  -3.149  0.00164 ** 
discphysics                      -6.392e+00  5.144e+00  -1.243  0.21398    
discchemistry                    -2.580e+01  4.167e+00  -6.192 6.04e-10 ***
discbiology                      -3.544e+00  4.190e+00  -0.846  0.39758    
discbiomedical research           5.370e+00  3.347e+00   1.604  0.10869    
discpsychology                   -1.699e+01  8.211e+00  -2.069  0.03854 *  
discsocial sciences              -9.808e+00  8.256e+00  -1.188  0.23486    
discarts&humanities               1.220e+01  7.617e+00   1.601  0.10931    
discother                        -1.889e+01  4.112e+00  -4.595 4.34e-06 ***
av.coaut                         -5.165e-01  6.955e-02  -7.426 1.15e-13 ***
year.min:discmathematics          9.526e-03  5.446e-03   1.749  0.08031 .  
year.min:discearth and space      8.384e-03  2.645e-03   3.170  0.00153 ** 
year.min:discphysics              3.338e-03  2.587e-03   1.291  0.19683    
year.min:discchemistry            1.301e-02  2.095e-03   6.211 5.36e-10 ***
year.min:discbiology              1.810e-03  2.106e-03   0.859  0.39025    
year.min:discbiomedical research -2.681e-03  1.683e-03  -1.593  0.11110    
year.min:discpsychology           8.658e-03  4.127e-03   2.098  0.03592 *  
year.min:discsocial sciences      5.079e-03  4.151e-03   1.223  0.22117    
year.min:discarts&humanities     -5.964e-03  3.832e-03  -1.556  0.11964    
year.min:discother                9.549e-03  2.067e-03   4.620 3.85e-06 ***
year.min:av.coaut                 2.564e-04  3.490e-05   7.347 2.09e-13 ***
---
Signif. codes:  0 ‘***’ 0.001 ‘**’ 0.01 ‘*’ 0.05 ‘.’ 0.1 ‘ ’ 1

(Dispersion parameter for gaussian family taken to be 0.1989133)

    Null deviance: 5122.5  on 23751  degrees of freedom
Residual deviance: 4719.8  on 23728  degrees of freedom
AIC: 29074

Number of Fisher Scoring iterations: 2


[1] "------multivariable analysis - total papers as first author, adjusting for co-authors------"


Call:
glm(formula = log10(tot.paps.first + 1) ~ (year.min + I(year.min^2) + 
    I(year.min^3)) * (disc + av.coaut), family = quasipoisson)

Deviance Residuals: 
     Min        1Q    Median        3Q       Max  
-1.42436  -0.35170   0.02046   0.32446   2.59547  

Coefficients:
                                        Estimate Std. Error t value Pr(>|t|)  
(Intercept)                            6.073e+03  4.699e+03   1.292   0.1962  
year.min                              -9.467e+00  7.189e+00  -1.317   0.1879  
I(year.min^2)                          4.920e-03  3.666e-03   1.342   0.1795  
I(year.min^3)                         -8.526e-07  6.231e-07  -1.368   0.1712  
discmathematics                        7.865e+02  1.749e+04   0.045   0.9641  
discearth and space                   -3.625e+04  1.749e+04  -2.072   0.0382 *
discphysics                            1.112e+04  1.183e+04   0.940   0.3472  
discchemistry                         -2.074e+04  8.838e+03  -2.347   0.0189 *
discbiology                            4.457e+02  1.058e+04   0.042   0.9664  
discbiomedical research                2.178e+03  7.570e+03   0.288   0.7736  
discpsychology                        -1.936e+04  1.898e+04  -1.020   0.3078  
discsocial sciences                   -1.567e+04  1.333e+04  -1.175   0.2399  
discarts&humanities                   -3.265e+04  6.790e+04  -0.481   0.6306  
discother                             -1.678e+04  1.157e+04  -1.450   0.1471  
av.coaut                               1.823e+03  1.807e+03   1.009   0.3131  
year.min:discmathematics              -1.072e+00  2.686e+01  -0.040   0.9682  
year.min:discearth and space           5.556e+01  2.675e+01   2.077   0.0378 *
year.min:discphysics                  -1.691e+01  1.812e+01  -0.934   0.3506  
year.min:discchemistry                 3.204e+01  1.355e+01   2.364   0.0181 *
year.min:discbiology                  -6.563e-01  1.621e+01  -0.040   0.9677  
year.min:discbiomedical research      -3.315e+00  1.160e+01  -0.286   0.7751  
year.min:discpsychology                2.968e+01  2.907e+01   1.021   0.3072  
year.min:discsocial sciences           2.416e+01  2.045e+01   1.182   0.2374  
year.min:discarts&humanities           4.912e+01  1.032e+02   0.476   0.6341  
year.min:discother                     2.574e+01  1.772e+01   1.453   0.1463  
year.min:av.coaut                     -2.808e+00  2.746e+00  -1.022   0.3066  
I(year.min^2):discmathematics          4.791e-04  1.374e-02   0.035   0.9722  
I(year.min^2):discearth and space     -2.838e-02  1.363e-02  -2.082   0.0373 *
I(year.min^2):discphysics              8.571e-03  9.247e-03   0.927   0.3540  
I(year.min^2):discchemistry           -1.649e-02  6.927e-03  -2.381   0.0173 *
I(year.min^2):discbiology              3.212e-04  8.278e-03   0.039   0.9691  
I(year.min^2):discbiomedical research  1.682e-03  5.929e-03   0.284   0.7766  
I(year.min^2):discpsychology          -1.517e-02  1.484e-02  -1.022   0.3066  
I(year.min^2):discsocial sciences     -1.242e-02  1.045e-02  -1.188   0.2349  
I(year.min^2):discarts&humanities     -2.463e-02  5.229e-02  -0.471   0.6376  
I(year.min^2):discother               -1.316e-02  9.043e-03  -1.456   0.1455  
I(year.min^2):av.coaut                 1.440e-03  1.391e-03   1.035   0.3006  
I(year.min^3):discmathematics         -6.989e-08  2.344e-06  -0.030   0.9762  
I(year.min^3):discearth and space      4.833e-06  2.315e-06   2.087   0.0369 *
I(year.min^3):discphysics             -1.447e-06  1.573e-06  -0.920   0.3575  
I(year.min^3):discchemistry            2.829e-06  1.180e-06   2.397   0.0165 *
I(year.min^3):discbiology             -5.221e-08  1.409e-06  -0.037   0.9704  
I(year.min^3):discbiomedical research -2.846e-07  1.010e-06  -0.282   0.7781  
I(year.min^3):discpsychology           2.584e-06  2.524e-06   1.024   0.3060  
I(year.min^3):discsocial sciences      2.127e-06  1.781e-06   1.194   0.2325  
I(year.min^3):discarts&humanities      4.117e-06  8.830e-06   0.466   0.6411  
I(year.min^3):discother                2.244e-06  1.538e-06   1.459   0.1447  
I(year.min^3):av.coaut                -2.461e-07  2.349e-07  -1.047   0.2950  
---
Signif. codes:  0 ‘***’ 0.001 ‘**’ 0.01 ‘*’ 0.05 ‘.’ 0.1 ‘ ’ 1

(Dispersion parameter for quasipoisson family taken to be 0.5097122)

    Null deviance: 12565  on 41426  degrees of freedom
Residual deviance: 12087  on 41379  degrees of freedom
AIC: NA

Number of Fisher Scoring iterations: 6


[1] "------multivariable analysis - total papers as first author, co-authors - 1980-1998-----"


Call:
glm(formula = log10(tot.paps.first + 1) ~ year.min * (disc + 
    av.coaut), family = quasipoisson)

Deviance Residuals: 
     Min        1Q    Median        3Q       Max  
-1.35336  -0.32563   0.04201   0.33358   1.97493  

Coefficients:
                                   Estimate Std. Error t value Pr(>|t|)    
(Intercept)                       6.907e+00  2.356e+00   2.931  0.00338 ** 
year.min                         -3.619e-03  1.184e-03  -3.057  0.00224 ** 
discmathematics                  -7.169e+00  1.301e+01  -0.551  0.58152    
discearth and space              -1.916e+01  6.770e+00  -2.830  0.00467 ** 
discphysics                       3.866e+00  6.254e+00   0.618  0.53650    
discchemistry                    -2.802e+01  5.653e+00  -4.956 7.25e-07 ***
discbiology                      -3.236e+00  5.562e+00  -0.582  0.56076    
discbiomedical research           3.442e+00  4.373e+00   0.787  0.43123    
discpsychology                   -7.193e+00  1.007e+01  -0.714  0.47518    
discsocial sciences              -6.614e-01  9.925e+00  -0.067  0.94687    
discarts&humanities               1.529e+01  9.159e+00   1.669  0.09510 .  
discother                        -5.593e+00  5.515e+00  -1.014  0.31047    
av.coaut                         -1.817e+00  2.440e-01  -7.448 9.77e-14 ***
year.min:discmathematics          3.690e-03  6.542e-03   0.564  0.57266    
year.min:discearth and space      9.655e-03  3.402e-03   2.838  0.00455 ** 
year.min:discphysics             -1.847e-03  3.145e-03  -0.587  0.55703    
year.min:discchemistry            1.405e-02  2.842e-03   4.945 7.66e-07 ***
year.min:discbiology              1.616e-03  2.796e-03   0.578  0.56343    
year.min:discbiomedical research -1.718e-03  2.198e-03  -0.781  0.43464    
year.min:discpsychology           3.685e-03  5.062e-03   0.728  0.46661    
year.min:discsocial sciences      4.195e-04  4.990e-03   0.084  0.93301    
year.min:discarts&humanities     -7.599e-03  4.609e-03  -1.649  0.09920 .  
year.min:discother                2.789e-03  2.772e-03   1.006  0.31436    
year.min:av.coaut                 9.092e-04  1.223e-04   7.435 1.08e-13 ***
---
Signif. codes:  0 ‘***’ 0.001 ‘**’ 0.01 ‘*’ 0.05 ‘.’ 0.1 ‘ ’ 1

(Dispersion parameter for quasipoisson family taken to be 0.2482457)

    Null deviance: 7650.2  on 23751  degrees of freedom
Residual deviance: 7505.1  on 23728  degrees of freedom
AIC: NA

Number of Fisher Scoring iterations: 6


------------------------------------------------------------------------------------------------------------------------------------------------------------

[1] 21431
Robustness test, all analyses repeated with early-career time window extended to 25 years

[1] "------Figure 1a------"


Call:
glm(formula = log10(tot.paps) ~ (year.min + I(year.min^2) + I(year.min^3)) * 
    disc, family = quasipoisson)

Deviance Residuals: 
     Min        1Q    Median        3Q       Max  
-1.28026  -0.31658   0.02628   0.29771   1.18814  

Coefficients:
                                        Estimate Std. Error t value Pr(>|t|)    
(Intercept)                            2.427e+04  3.284e+03   7.390 1.52e-13 ***
year.min                              -3.736e+01  5.046e+00  -7.404 1.37e-13 ***
I(year.min^2)                          1.917e-02  2.585e-03   7.416 1.25e-13 ***
I(year.min^3)                         -3.277e-06  4.412e-07  -7.428 1.15e-13 ***
discmathematics                       -7.978e+03  1.532e+04  -0.521  0.60245    
discearth and space                   -1.828e+04  1.453e+04  -1.258  0.20830    
discphysics                           -2.297e+04  9.881e+03  -2.325  0.02010 *  
discchemistry                         -2.944e+04  7.131e+03  -4.129 3.66e-05 ***
discbiology                           -5.349e+02  9.548e+03  -0.056  0.95533    
discbiomedical research               -3.650e+03  6.287e+03  -0.581  0.56157    
discpsychology                        -2.694e+04  1.802e+04  -1.495  0.13499    
discsocial sciences                   -3.681e+04  1.134e+04  -3.246  0.00117 ** 
discarts&humanities                   -1.359e+04  5.944e+04  -0.229  0.81912    
discother                             -2.542e+04  9.375e+03  -2.711  0.00671 ** 
year.min:discmathematics               1.234e+01  2.357e+01   0.524  0.60056    
year.min:discearth and space           2.804e+01  2.229e+01   1.258  0.20845    
year.min:discphysics                   3.551e+01  1.517e+01   2.341  0.01923 *  
year.min:discchemistry                 4.541e+01  1.097e+01   4.141 3.47e-05 ***
year.min:discbiology                   8.554e-01  1.466e+01   0.058  0.95348    
year.min:discbiomedical research       5.711e+00  9.666e+00   0.591  0.55459    
year.min:discpsychology                4.146e+01  2.768e+01   1.498  0.13418    
year.min:discsocial sciences           5.659e+01  1.744e+01   3.245  0.00118 ** 
year.min:discarts&humanities           2.018e+01  9.066e+01   0.223  0.82385    
year.min:discother                     3.923e+01  1.440e+01   2.724  0.00645 ** 
I(year.min^2):discmathematics         -6.360e-03  1.209e-02  -0.526  0.59875    
I(year.min^2):discearth and space     -1.433e-02  1.140e-02  -1.257  0.20860    
I(year.min^2):discphysics             -1.829e-02  7.759e-03  -2.358  0.01839 *  
I(year.min^2):discchemistry           -2.335e-02  5.621e-03  -4.154 3.28e-05 ***
I(year.min^2):discbiology             -4.549e-04  7.504e-03  -0.061  0.95166    
I(year.min^2):discbiomedical research -2.977e-03  4.953e-03  -0.601  0.54784    
I(year.min^2):discpsychology          -2.127e-02  1.417e-02  -1.501  0.13340    
I(year.min^2):discsocial sciences     -2.900e-02  8.940e-03  -3.243  0.00118 ** 
I(year.min^2):discarts&humanities     -9.978e-03  4.610e-02  -0.216  0.82864    
I(year.min^2):discother               -2.018e-02  7.372e-03  -2.737  0.00620 ** 
I(year.min^3):discmathematics          1.092e-06  2.066e-06   0.529  0.59703    
I(year.min^3):discearth and space      2.442e-06  1.942e-06   1.257  0.20875    
I(year.min^3):discphysics              3.141e-06  1.323e-06   2.374  0.01760 *  
I(year.min^3):discchemistry            4.000e-06  9.602e-07   4.166 3.11e-05 ***
I(year.min^3):discbiology              8.044e-08  1.280e-06   0.063  0.94989    
I(year.min^3):discbiomedical research  5.167e-07  8.459e-07   0.611  0.54131    
I(year.min^3):discpsychology           3.636e-06  2.418e-06   1.504  0.13266    
I(year.min^3):discsocial sciences      4.951e-06  1.527e-06   3.241  0.00119 ** 
I(year.min^3):discarts&humanities      1.643e-06  7.813e-06   0.210  0.83348    
I(year.min^3):discother                3.459e-06  1.258e-06   2.750  0.00596 ** 
---
Signif. codes:  0 ‘***’ 0.001 ‘**’ 0.01 ‘*’ 0.05 ‘.’ 0.1 ‘ ’ 1

(Dispersion parameter for quasipoisson family taken to be 0.1829852)

    Null deviance: 4506.3  on 21430  degrees of freedom
Residual deviance: 4272.7  on 21387  degrees of freedom
AIC: NA

Number of Fisher Scoring iterations: 4


[1] "------Figure 1a - 1980-1998------"


Call:
glm(formula = log10(tot.paps) ~ (year.min) * disc, family = quasipoisson)

Deviance Residuals: 
     Min        1Q    Median        3Q       Max  
-1.29587  -0.32098   0.02302   0.29692   1.22234  

Coefficients:
                                   Estimate Std. Error t value Pr(>|t|)    
(Intercept)                      -21.912146   4.229656  -5.181 2.27e-07 ***
year.min                           0.011208   0.002131   5.259 1.49e-07 ***
discmathematics                   -8.697968  28.335345  -0.307  0.75888    
discearth and space               -7.914474  13.960967  -0.567  0.57080    
discphysics                      -25.184283  12.915840  -1.950  0.05123 .  
discchemistry                    -24.291739  12.374718  -1.963  0.04968 *  
discbiology                      -11.077356  11.806328  -0.938  0.34814    
discbiomedical research            9.986528   9.329128   1.070  0.28444    
discpsychology                   -24.645889  25.647802  -0.961  0.33661    
discsocial sciences               18.975646  24.898528   0.762  0.44601    
discarts&humanities               28.494075  25.757806   1.106  0.26866    
discother                        -33.442335  12.031361  -2.780  0.00546 ** 
year.min:discmathematics           0.004343   0.014281   0.304  0.76104    
year.min:discearth and space       0.003986   0.007035   0.567  0.57101    
year.min:discphysics               0.012759   0.006508   1.960  0.04999 *  
year.min:discchemistry             0.012244   0.006236   1.963  0.04965 *  
year.min:discbiology               0.005542   0.005950   0.931  0.35162    
year.min:discbiomedical research  -0.005014   0.004702  -1.067  0.28621    
year.min:discpsychology            0.012405   0.012926   0.960  0.33724    
year.min:discsocial sciences      -0.009662   0.012546  -0.770  0.44128    
year.min:discarts&humanities      -0.014484   0.012985  -1.115  0.26467    
year.min:discother                 0.016795   0.006062   2.771  0.00561 ** 
---
Signif. codes:  0 ‘***’ 0.001 ‘**’ 0.01 ‘*’ 0.05 ‘.’ 0.1 ‘ ’ 1

(Dispersion parameter for quasipoisson family taken to be 0.1883721)

    Null deviance: 1667.1  on 7866  degrees of freedom
Residual deviance: 1603.4  on 7845  degrees of freedom
AIC: NA

Number of Fisher Scoring iterations: 4


[1] "------Figure 1b------"


Call:
glm(formula = log10(av.coaut) ~ (year.min + I(year.min^2) + I(year.min^3)) * 
    disc, family = quasipoisson, weights = tot.paps)

Deviance Residuals: 
    Min       1Q   Median       3Q      Max  
-12.745   -0.912   -0.234    0.359   37.210  

Coefficients:
                                        Estimate Std. Error t value Pr(>|t|)  
(Intercept)                           -2.929e+03  4.388e+03  -0.668   0.5044  
year.min                               4.331e+00  6.719e+00   0.645   0.5192  
I(year.min^2)                         -2.142e-03  3.429e-03  -0.625   0.5322  
I(year.min^3)                          3.545e-07  5.834e-07   0.608   0.5434  
discmathematics                       -4.092e+04  3.759e+04  -1.088   0.2764  
discearth and space                   -1.260e+04  2.478e+04  -0.508   0.6111  
discphysics                           -2.281e+04  1.319e+04  -1.729   0.0838 .
discchemistry                         -9.597e+03  8.669e+03  -1.107   0.2683  
discbiology                           -5.807e+03  1.544e+04  -0.376   0.7069  
discbiomedical research               -6.210e+03  7.864e+03  -0.790   0.4297  
discpsychology                        -3.658e+04  4.028e+04  -0.908   0.3638  
discsocial sciences                    6.286e+04  3.006e+04   2.091   0.0365 *
discarts&humanities                   -1.298e+05  3.250e+05  -0.399   0.6897  
discother                             -1.401e+04  1.398e+04  -1.002   0.3161  
year.min:discmathematics               6.270e+01  5.761e+01   1.088   0.2765  
year.min:discearth and space           1.945e+01  3.785e+01   0.514   0.6075  
year.min:discphysics                   3.540e+01  2.019e+01   1.754   0.0795 .
year.min:discchemistry                 1.494e+01  1.330e+01   1.124   0.2612  
year.min:discbiology                   9.294e+00  2.366e+01   0.393   0.6944  
year.min:discbiomedical research       9.690e+00  1.206e+01   0.804   0.4217  
year.min:discpsychology                5.621e+01  6.165e+01   0.912   0.3619  
year.min:discsocial sciences          -9.538e+01  4.619e+01  -2.065   0.0390 *
year.min:discarts&humanities           2.000e+02  4.952e+02   0.404   0.6863  
year.min:discother                     2.189e+01  2.146e+01   1.020   0.3076  
I(year.min^2):discmathematics         -3.203e-02  2.943e-02  -1.088   0.2765  
I(year.min^2):discearth and space     -1.001e-02  1.928e-02  -0.519   0.6037  
I(year.min^2):discphysics             -1.831e-02  1.029e-02  -1.779   0.0753 .
I(year.min^2):discchemistry           -7.750e-03  6.801e-03  -1.140   0.2545  
I(year.min^2):discbiology             -4.949e-03  1.208e-02  -0.410   0.6820  
I(year.min^2):discbiomedical research -5.038e-03  6.164e-03  -0.817   0.4138  
I(year.min^2):discpsychology          -2.880e-02  3.145e-02  -0.916   0.3598  
I(year.min^2):discsocial sciences      4.822e-02  2.366e-02   2.038   0.0416 *
I(year.min^2):discarts&humanities     -1.028e-01  2.515e-01  -0.409   0.6828  
I(year.min^2):discother               -1.139e-02  1.097e-02  -1.038   0.2993  
I(year.min^3):discmathematics          5.453e-06  5.010e-06   1.088   0.2765  
I(year.min^3):discearth and space      1.716e-06  3.272e-06   0.524   0.5999  
I(year.min^3):discphysics              3.157e-06  1.750e-06   1.804   0.0713 .
I(year.min^3):discchemistry            1.339e-06  1.159e-06   1.155   0.2481  
I(year.min^3):discbiology              8.767e-07  2.056e-06   0.426   0.6698  
I(year.min^3):discbiomedical research  8.727e-07  1.050e-06   0.831   0.4059  
I(year.min^3):discpsychology           4.917e-06  5.347e-06   0.920   0.3578  
I(year.min^3):discsocial sciences     -8.123e-06  4.039e-06  -2.011   0.0443 *
I(year.min^3):discarts&humanities      1.759e-05  4.257e-05   0.413   0.6794  
I(year.min^3):discother                1.974e-06  1.871e-06   1.055   0.2913  
---
Signif. codes:  0 ‘***’ 0.001 ‘**’ 0.01 ‘*’ 0.05 ‘.’ 0.1 ‘ ’ 1

(Dispersion parameter for quasipoisson family taken to be 2.661674)

    Null deviance: 110046  on 21430  degrees of freedom
Residual deviance:  50723  on 21387  degrees of freedom
AIC: NA

Number of Fisher Scoring iterations: 5


[1] "------Figure 1b - 1980-1998------"


Call:
glm(formula = log10(av.coaut) ~ (year.min) * disc, family = quasipoisson, 
    weights = tot.paps)

Deviance Residuals: 
   Min      1Q  Median      3Q     Max  
-9.076  -0.835  -0.224   0.304  37.075  

Coefficients:
                                   Estimate Std. Error t value Pr(>|t|)    
(Intercept)                      -34.574895   3.285462 -10.524  < 2e-16 ***
year.min                           0.017281   0.001655  10.439  < 2e-16 ***
discmathematics                   24.177546  41.410887   0.584   0.5593    
discearth and space              -20.256041  12.547135  -1.614   0.1065    
discphysics                      -47.168262   8.790709  -5.366 8.29e-08 ***
discchemistry                     -2.868510  10.298389  -0.279   0.7806    
discbiology                      -30.993132  12.374548  -2.505   0.0123 *  
discbiomedical research          -11.233184   7.680466  -1.463   0.1436    
discpsychology                   -14.982295  27.797618  -0.539   0.5899    
discsocial sciences              -22.085207  44.600641  -0.495   0.6205    
discarts&humanities              -99.758878 102.834315  -0.970   0.3320    
discother                        -18.540419  14.566477  -1.273   0.2031    
year.min:discmathematics          -0.012538   0.020869  -0.601   0.5480    
year.min:discearth and space       0.010144   0.006321   1.605   0.1086    
year.min:discphysics               0.023861   0.004428   5.388 7.33e-08 ***
year.min:discchemistry             0.001369   0.005189   0.264   0.7919    
year.min:discbiology               0.015485   0.006235   2.484   0.0130 *  
year.min:discbiomedical research   0.005641   0.003870   1.457   0.1450    
year.min:discpsychology            0.007333   0.014004   0.524   0.6005    
year.min:discsocial sciences       0.010634   0.022470   0.473   0.6360    
year.min:discarts&humanities       0.048945   0.051837   0.944   0.3451    
year.min:discother                 0.009115   0.007337   1.242   0.2142    
---
Signif. codes:  0 ‘***’ 0.001 ‘**’ 0.01 ‘*’ 0.05 ‘.’ 0.1 ‘ ’ 1

(Dispersion parameter for quasipoisson family taken to be 3.256914)

    Null deviance: 32020  on 7866  degrees of freedom
Residual deviance: 21895  on 7845  degrees of freedom
AIC: NA

Number of Fisher Scoring iterations: 5


[1] "------Figure 2a------"


Call:
glm(formula = log10(tot.paps/av.coaut) ~ (year.min + I(year.min^2) + 
    I(year.min^3)) * disc, family = gaussian, weights = tot.paps)

Deviance Residuals: 
    Min       1Q   Median       3Q      Max  
-35.682   -2.438   -1.699   -0.450   34.298  

Coefficients:
                                        Estimate Std. Error t value Pr(>|t|)    
(Intercept)                            3.597e+04  4.147e+03   8.674  < 2e-16 ***
year.min                              -5.543e+01  6.365e+00  -8.709  < 2e-16 ***
I(year.min^2)                          2.848e-02  3.256e-03   8.745  < 2e-16 ***
I(year.min^3)                         -4.875e-06  5.552e-07  -8.781  < 2e-16 ***
discmathematics                       -2.915e+04  2.135e+04  -1.366  0.17201    
discearth and space                   -5.468e+04  1.996e+04  -2.739  0.00617 ** 
discphysics                            1.929e+02  1.241e+04   0.016  0.98760    
discchemistry                         -3.815e+04  8.722e+03  -4.374 1.23e-05 ***
discbiology                            9.114e+03  1.391e+04   0.655  0.51248    
discbiomedical research                1.658e+04  7.472e+03   2.219  0.02648 *  
discpsychology                        -3.336e+04  2.384e+04  -1.399  0.16182    
discsocial sciences                   -4.025e+04  1.606e+04  -2.507  0.01219 *  
discarts&humanities                    2.266e+05  9.025e+04   2.511  0.01203 *  
discother                              1.173e+03  1.254e+04   0.094  0.92543    
year.min:discmathematics               4.478e+01  3.285e+01   1.363  0.17291    
year.min:discearth and space           8.399e+01  3.059e+01   2.746  0.00604 ** 
year.min:discphysics                  -2.505e-01  1.903e+01  -0.013  0.98950    
year.min:discchemistry                 5.876e+01  1.340e+01   4.384 1.17e-05 ***
year.min:discbiology                  -1.401e+01  2.135e+01  -0.656  0.51171    
year.min:discbiomedical research      -2.548e+01  1.148e+01  -2.219  0.02653 *  
year.min:discpsychology                5.137e+01  3.659e+01   1.404  0.16042    
year.min:discsocial sciences           6.184e+01  2.469e+01   2.505  0.01227 *  
year.min:discarts&humanities          -3.464e+02  1.376e+02  -2.517  0.01185 *  
year.min:discother                    -1.642e+00  1.926e+01  -0.085  0.93206    
I(year.min^2):discmathematics         -2.292e-02  1.685e-02  -1.360  0.17384    
I(year.min^2):discearth and space     -4.300e-02  1.562e-02  -2.752  0.00593 ** 
I(year.min^2):discphysics              1.067e-04  9.726e-03   0.011  0.99125    
I(year.min^2):discchemistry           -3.017e-02  6.864e-03  -4.395 1.11e-05 ***
I(year.min^2):discbiology              7.179e-03  1.092e-02   0.657  0.51093    
I(year.min^2):discbiomedical research  1.305e-02  5.882e-03   2.218  0.02656 *  
I(year.min^2):discpsychology          -2.636e-02  1.872e-02  -1.408  0.15908    
I(year.min^2):discsocial sciences     -3.166e-02  1.265e-02  -2.502  0.01236 *  
I(year.min^2):discarts&humanities      1.765e-01  6.997e-02   2.522  0.01168 *  
I(year.min^2):discother                7.589e-04  9.866e-03   0.077  0.93869    
I(year.min^3):discmathematics          3.910e-06  2.881e-06   1.357  0.17481    
I(year.min^3):discearth and space      7.336e-06  2.660e-06   2.758  0.00581 ** 
I(year.min^3):discphysics             -1.484e-08  1.657e-06  -0.009  0.99286    
I(year.min^3):discchemistry            5.162e-06  1.172e-06   4.405 1.06e-05 ***
I(year.min^3):discbiology             -1.226e-06  1.862e-06  -0.659  0.51015    
I(year.min^3):discbiomedical research -2.228e-06  1.004e-06  -2.218  0.02655 *  
I(year.min^3):discpsychology           4.509e-06  3.192e-06   1.413  0.15777    
I(year.min^3):discsocial sciences      5.402e-06  2.162e-06   2.499  0.01246 *  
I(year.min^3):discarts&humanities     -2.997e-05  1.186e-05  -2.527  0.01150 *  
I(year.min^3):discother               -1.156e-07  1.684e-06  -0.069  0.94529    
---
Signif. codes:  0 ‘***’ 0.001 ‘**’ 0.01 ‘*’ 0.05 ‘.’ 0.1 ‘ ’ 1

(Dispersion parameter for gaussian family taken to be 7.384229)

    Null deviance: 165448  on 21430  degrees of freedom
Residual deviance: 157927  on 21387  degrees of freedom
AIC: 37704

Number of Fisher Scoring iterations: 2


[1] "------Figure 2a - 1980-1998------"


Call:
glm(formula = log10(tot.paps/av.coaut) ~ (year.min) * disc, family = gaussian, 
    weights = tot.paps)

Deviance Residuals: 
    Min       1Q   Median       3Q      Max  
-35.842   -2.672   -1.938   -0.548   33.645  

Coefficients:
                                   Estimate Std. Error t value Pr(>|t|)    
(Intercept)                        6.134763   4.795482   1.279 0.200836    
year.min                          -0.002469   0.002416  -1.022 0.306910    
discmathematics                  -39.246414  42.729705  -0.918 0.358395    
discearth and space              -26.535623  17.277035  -1.536 0.124606    
discphysics                       25.777358  13.853015   1.861 0.062813 .  
discchemistry                      7.974030  14.045588   0.568 0.570238    
discbiology                        8.415501  16.011330   0.526 0.599183    
discbiomedical research           37.396284  11.038135   3.388 0.000708 ***
discpsychology                   -50.373837  32.808698  -1.535 0.124731    
discsocial sciences              -35.666349  40.084487  -0.890 0.373612    
discarts&humanities               94.295947  40.966187   2.302 0.021373 *  
discother                        -15.952673  17.190927  -0.928 0.353451    
year.min:discmathematics           0.019740   0.021534   0.917 0.359324    
year.min:discearth and space       0.013331   0.008705   1.531 0.125700    
year.min:discphysics              -0.013043   0.006980  -1.869 0.061696 .  
year.min:discchemistry            -0.003951   0.007078  -0.558 0.576749    
year.min:discbiology              -0.004316   0.008068  -0.535 0.592691    
year.min:discbiomedical research  -0.018901   0.005563  -3.398 0.000683 ***
year.min:discpsychology            0.025374   0.016531   1.535 0.124844    
year.min:discsocial sciences       0.017944   0.020197   0.888 0.374312    
year.min:discarts&humanities      -0.047430   0.020655  -2.296 0.021688 *  
year.min:discother                 0.007994   0.008660   0.923 0.355987    
---
Signif. codes:  0 ‘***’ 0.001 ‘**’ 0.01 ‘*’ 0.05 ‘.’ 0.1 ‘ ’ 1

(Dispersion parameter for gaussian family taken to be 9.212294)

    Null deviance: 74568  on 7866  degrees of freedom
Residual deviance: 72270  on 7845  degrees of freedom
AIC: 14905

Number of Fisher Scoring iterations: 2


[1] "------Figure 2b------"


Call:
glm(formula = log10(tot.paps.first + 1) ~ (year.min + I(year.min^2) + 
    I(year.min^3)) * disc, family = quasipoisson)

Deviance Residuals: 
     Min        1Q    Median        3Q       Max  
-1.56987  -0.33713   0.04096   0.31926   1.45342  

Coefficients:
                                        Estimate Std. Error t value Pr(>|t|)    
(Intercept)                            2.436e+04  3.992e+03   6.104 1.05e-09 ***
year.min                              -3.759e+01  6.137e+00  -6.126 9.20e-10 ***
I(year.min^2)                          1.933e-02  3.145e-03   6.148 8.01e-10 ***
I(year.min^3)                         -3.314e-06  5.371e-07  -6.170 6.96e-10 ***
discmathematics                       -5.312e+03  1.732e+04  -0.307 0.759143    
discearth and space                   -3.594e+03  1.703e+04  -0.211 0.832907    
discphysics                           -1.946e+04  1.183e+04  -1.645 0.099938 .  
discchemistry                         -2.887e+04  8.832e+03  -3.269 0.001082 ** 
discbiology                            1.354e+04  1.128e+04   1.201 0.229903    
discbiomedical research                1.312e+03  7.672e+03   0.171 0.864259    
discpsychology                        -1.346e+04  2.066e+04  -0.651 0.514773    
discsocial sciences                   -2.096e+04  1.254e+04  -1.671 0.094692 .  
discarts&humanities                    2.235e+03  6.268e+04   0.036 0.971551    
discother                             -1.070e+04  1.091e+04  -0.980 0.327032    
year.min:discmathematics               8.202e+00  2.667e+01   0.308 0.758409    
year.min:discearth and space           5.408e+00  2.615e+01   0.207 0.836132    
year.min:discphysics                   3.013e+01  1.816e+01   1.659 0.097118 .  
year.min:discchemistry                 4.458e+01  1.359e+01   3.281 0.001038 ** 
year.min:discbiology                  -2.084e+01  1.733e+01  -1.203 0.229154    
year.min:discbiomedical research      -1.956e+00  1.180e+01  -0.166 0.868350    
year.min:discpsychology                2.062e+01  3.174e+01   0.650 0.516010    
year.min:discsocial sciences           3.215e+01  1.930e+01   1.666 0.095691 .  
year.min:discarts&humanities          -3.822e+00  9.562e+01  -0.040 0.968113    
year.min:discother                     1.657e+01  1.677e+01   0.988 0.323201    
I(year.min^2):discmathematics         -4.220e-03  1.368e-02  -0.309 0.757695    
I(year.min^2):discearth and space     -2.712e-03  1.338e-02  -0.203 0.839313    
I(year.min^2):discphysics             -1.555e-02  9.296e-03  -1.673 0.094374 .  
I(year.min^2):discchemistry           -2.294e-02  6.968e-03  -3.292 0.000996 ***
I(year.min^2):discbiology              1.069e-02  8.874e-03   1.204 0.228425    
I(year.min^2):discbiomedical research  9.725e-04  6.050e-03   0.161 0.872300    
I(year.min^2):discpsychology          -1.053e-02  1.626e-02  -0.648 0.517277    
I(year.min^2):discsocial sciences     -1.643e-02  9.894e-03  -1.661 0.096722 .  
I(year.min^2):discarts&humanities      2.152e-03  4.863e-02   0.044 0.964693    
I(year.min^2):discother               -8.553e-03  8.589e-03  -0.996 0.319384    
I(year.min^3):discmathematics          7.238e-07  2.339e-06   0.309 0.756994    
I(year.min^3):discearth and space      4.534e-07  2.281e-06   0.199 0.842446    
I(year.min^3):discphysics              2.675e-06  1.586e-06   1.687 0.091701 .  
I(year.min^3):discchemistry            3.935e-06  1.191e-06   3.303 0.000957 ***
I(year.min^3):discbiology             -1.827e-06  1.515e-06  -1.206 0.227716    
I(year.min^3):discbiomedical research -1.612e-07  1.034e-06  -0.156 0.876116    
I(year.min^3):discpsychology           1.791e-06  2.775e-06   0.646 0.518569    
I(year.min^3):discsocial sciences      2.800e-06  1.691e-06   1.656 0.097784 .  
I(year.min^3):discarts&humanities     -4.000e-07  8.242e-06  -0.049 0.961292    
I(year.min^3):discother                1.472e-06  1.466e-06   1.004 0.315586    
---
Signif. codes:  0 ‘***’ 0.001 ‘**’ 0.01 ‘*’ 0.05 ‘.’ 0.1 ‘ ’ 1

(Dispersion parameter for quasipoisson family taken to be 0.2163)

    Null deviance: 6009.4  on 21430  degrees of freedom
Residual deviance: 5830.6  on 21387  degrees of freedom
AIC: NA

Number of Fisher Scoring iterations: 4


[1] "------Figure 2b - 1980-1998------"


Call:
glm(formula = log10(tot.paps.first + 1) ~ (year.min) * disc, 
    family = quasipoisson)

Deviance Residuals: 
     Min        1Q    Median        3Q       Max  
-1.49192  -0.34343   0.04327   0.33517   1.38172  

Coefficients:
                                   Estimate Std. Error t value Pr(>|t|)  
(Intercept)                       -9.835494   6.059784  -1.623   0.1046  
year.min                           0.004883   0.003054   1.599   0.1099  
discmathematics                    6.231718  36.251003   0.172   0.8635  
discearth and space               14.953315  19.255174   0.777   0.4374  
discphysics                      -33.685812  18.355840  -1.835   0.0665 .
discchemistry                    -21.027402  17.938495  -1.172   0.2412  
discbiology                        9.240670  16.328130   0.566   0.5715  
discbiomedical research           19.013330  13.355228   1.424   0.1546  
discpsychology                   -34.285527  34.014535  -1.008   0.3135  
discsocial sciences               38.454353  30.325838   1.268   0.2048  
discarts&humanities               21.978306  29.030024   0.757   0.4490  
discother                        -18.758463  16.352670  -1.147   0.2514  
year.min:discmathematics          -0.003062   0.018272  -0.168   0.8669  
year.min:discearth and space      -0.007494   0.009704  -0.772   0.4400  
year.min:discphysics               0.017052   0.009250   1.844   0.0653 .
year.min:discchemistry             0.010586   0.009041   1.171   0.2417  
year.min:discbiology              -0.004656   0.008229  -0.566   0.5716  
year.min:discbiomedical research  -0.009562   0.006731  -1.421   0.1555  
year.min:discpsychology            0.017343   0.017143   1.012   0.3117  
year.min:discsocial sciences      -0.019308   0.015282  -1.263   0.2065  
year.min:discarts&humanities      -0.010950   0.014634  -0.748   0.4543  
year.min:discother                 0.009456   0.008240   1.148   0.2511  
---
Signif. codes:  0 ‘***’ 0.001 ‘**’ 0.01 ‘*’ 0.05 ‘.’ 0.1 ‘ ’ 1

(Dispersion parameter for quasipoisson family taken to be 0.2400111)

    Null deviance: 2472.1  on 7866  degrees of freedom
Residual deviance: 2443.7  on 7845  degrees of freedom
AIC: NA

Number of Fisher Scoring iterations: 5


[1] "------Same as Figure 2b, for last authors------"


Call:
glm(formula = log10(tot.paps.last + 1) ~ (year.min + I(year.min^2) + 
    I(year.min^3)) * disc, family = quasipoisson)

Deviance Residuals: 
     Min        1Q    Median        3Q       Max  
-1.40422  -0.53750  -0.06973   0.39947   2.30754  

Coefficients:
                                        Estimate Std. Error t value Pr(>|t|)    
(Intercept)                            4.506e+04  7.028e+03   6.412 1.46e-10 ***
year.min                              -6.985e+01  1.079e+01  -6.474 9.74e-11 ***
I(year.min^2)                          3.608e-02  5.521e-03   6.535 6.51e-11 ***
I(year.min^3)                         -6.209e-06  9.416e-07  -6.594 4.37e-11 ***
discmathematics                       -1.434e+05  8.088e+04  -1.773 0.076322 .  
discearth and space                   -3.717e+04  3.007e+04  -1.236 0.216514    
discphysics                           -5.949e+04  2.099e+04  -2.834 0.004602 ** 
discchemistry                         -4.750e+04  1.382e+04  -3.436 0.000592 ***
discbiology                           -2.527e+03  1.975e+04  -0.128 0.898174    
discbiomedical research               -3.770e+03  1.285e+04  -0.293 0.769330    
discpsychology                        -1.094e+05  5.321e+04  -2.056 0.039785 *  
discsocial sciences                   -4.067e+04  3.986e+04  -1.020 0.307636    
discarts&humanities                   -9.804e+05  7.484e+05  -1.310 0.190225    
discother                             -7.235e+04  2.253e+04  -3.211 0.001324 ** 
year.min:discmathematics               2.193e+02  1.237e+02   1.773 0.076191 .  
year.min:discearth and space           5.736e+01  4.609e+01   1.245 0.213300    
year.min:discphysics                   9.183e+01  3.219e+01   2.853 0.004341 ** 
year.min:discchemistry                 7.349e+01  2.125e+01   3.458 0.000545 ***
year.min:discbiology                   4.196e+00  3.030e+01   0.138 0.889865    
year.min:discbiomedical research       5.941e+00  1.975e+01   0.301 0.763562    
year.min:discpsychology                1.683e+02  8.150e+01   2.065 0.038976 *  
year.min:discsocial sciences           6.391e+01  6.123e+01   1.044 0.296623    
year.min:discarts&humanities           1.494e+03  1.139e+03   1.312 0.189664    
year.min:discother                     1.115e+02  3.455e+01   3.228 0.001248 ** 
I(year.min^2):discmathematics         -1.118e-01  6.302e-02  -1.774 0.076045 .  
I(year.min^2):discearth and space     -2.951e-02  2.354e-02  -1.253 0.210113    
I(year.min^2):discphysics             -4.724e-02  1.646e-02  -2.871 0.004096 ** 
I(year.min^2):discchemistry           -3.789e-02  1.089e-02  -3.480 0.000502 ***
I(year.min^2):discbiology             -2.309e-03  1.550e-02  -0.149 0.881558    
I(year.min^2):discbiomedical research -3.115e-03  1.011e-02  -0.308 0.758036    
I(year.min^2):discpsychology          -8.627e-02  4.162e-02  -2.073 0.038177 *  
I(year.min^2):discsocial sciences     -3.346e-02  3.134e-02  -1.068 0.285748    
I(year.min^2):discarts&humanities     -7.584e-01  5.775e-01  -1.313 0.189098    
I(year.min^2):discother               -5.730e-02  1.766e-02  -3.245 0.001175 ** 
I(year.min^3):discmathematics          1.900e-05  1.070e-05   1.775 0.075884 .  
I(year.min^3):discearth and space      5.059e-06  4.009e-06   1.262 0.206954    
I(year.min^3):discphysics              8.100e-06  2.804e-06   2.889 0.003865 ** 
I(year.min^3):discchemistry            6.511e-06  1.859e-06   3.502 0.000463 ***
I(year.min^3):discbiology              4.215e-07  2.642e-06   0.160 0.873258    
I(year.min^3):discbiomedical research  5.438e-07  1.726e-06   0.315 0.752743    
I(year.min^3):discpsychology           1.474e-05  7.082e-06   2.082 0.037388 *  
I(year.min^3):discsocial sciences      5.838e-06  5.348e-06   1.092 0.275037    
I(year.min^3):discarts&humanities      1.284e-04  9.762e-05   1.315 0.188529    
I(year.min^3):discother                9.812e-06  3.008e-06   3.263 0.001106 ** 
---
Signif. codes:  0 ‘***’ 0.001 ‘**’ 0.01 ‘*’ 0.05 ‘.’ 0.1 ‘ ’ 1

(Dispersion parameter for quasipoisson family taken to be 0.3686489)

    Null deviance: 10666.6  on 21430  degrees of freedom
Residual deviance:  9330.6  on 21387  degrees of freedom
AIC: NA

Number of Fisher Scoring iterations: 6


[1] "------Same as Figure 2b - 1980-1998 - for last authors------"


Call:
glm(formula = log10(tot.paps.last + 1) ~ (year.min) * disc, family = quasipoisson)

Deviance Residuals: 
     Min        1Q    Median        3Q       Max  
-1.48296  -0.59015  -0.06923   0.42394   1.83036  

Coefficients:
                                   Estimate Std. Error t value Pr(>|t|)   
(Intercept)                      -1.147e+01  8.423e+00  -1.362  0.17331   
year.min                          5.639e-03  4.245e-03   1.329  0.18405   
discmathematics                  -7.153e+01  5.456e+01  -1.311  0.18988   
discearth and space              -2.667e+01  2.611e+01  -1.022  0.30700   
discphysics                      -6.013e+01  2.486e+01  -2.419  0.01560 * 
discchemistry                    -4.402e+01  2.383e+01  -1.847  0.06474 . 
discbiology                      -1.896e+01  2.255e+01  -0.841  0.40049   
discbiomedical research           3.038e+01  1.852e+01   1.641  0.10089   
discpsychology                   -9.726e+01  4.727e+01  -2.058  0.03966 * 
discsocial sciences              -6.901e+01  5.464e+01  -1.263  0.20660   
discarts&humanities              -1.428e+02  1.240e+02  -1.152  0.24949   
discother                        -6.435e+01  2.263e+01  -2.844  0.00447 **
year.min:discmathematics          3.604e-02  2.749e-02   1.311  0.19000   
year.min:discearth and space      1.351e-02  1.316e-02   1.027  0.30457   
year.min:discphysics              3.041e-02  1.253e-02   2.427  0.01524 * 
year.min:discchemistry            2.222e-02  1.201e-02   1.851  0.06427 . 
year.min:discbiology              9.562e-03  1.136e-02   0.842  0.40009   
year.min:discbiomedical research -1.529e-02  9.333e-03  -1.638  0.10144   
year.min:discpsychology           4.908e-02  2.382e-02   2.060  0.03940 * 
year.min:discsocial sciences      3.458e-02  2.753e-02   1.256  0.20912   
year.min:discarts&humanities      7.093e-02  6.249e-02   1.135  0.25637   
year.min:discother                3.244e-02  1.140e-02   2.845  0.00445 **
---
Signif. codes:  0 ‘***’ 0.001 ‘**’ 0.01 ‘*’ 0.05 ‘.’ 0.1 ‘ ’ 1

(Dispersion parameter for quasipoisson family taken to be 0.4058915)

    Null deviance: 4002.4  on 7866  degrees of freedom
Residual deviance: 3806.0  on 7845  degrees of freedom
AIC: NA

Number of Fisher Scoring iterations: 5


[1] "------Figure 3a, data country by country------"


Call:
glm(formula = log10(tot.paps/av.coaut) ~ (year.min + I(year.min^2) + 
    I(year.min^3)) * count.good, family = gaussian, weights = tot.paps)

Deviance Residuals: 
    Min       1Q   Median       3Q      Max  
-39.409   -2.359   -1.668   -0.469   36.983  

Coefficients:
                                      Estimate Std. Error t value Pr(>|t|)    
(Intercept)                          3.282e+04  4.726e+03   6.945 3.90e-12 ***
year.min                            -5.057e+01  7.264e+00  -6.963 3.44e-12 ***
I(year.min^2)                        2.598e-02  3.721e-03   6.981 3.02e-12 ***
I(year.min^3)                       -4.448e-06  6.354e-07  -7.000 2.64e-12 ***
count.goodaustralia                 -1.574e+03  3.234e+04  -0.049   0.9612    
count.goodcanada                     1.536e+04  1.434e+04   1.071   0.2841    
count.goodfrance                     4.720e+02  9.337e+04   0.005   0.9960    
count.goodgermany                   -1.157e+05  1.906e+05  -0.607   0.5438    
count.goodnetherlands                2.409e+04  1.033e+04   2.331   0.0198 *  
count.goodnew-zealand               -1.950e+04  3.325e+04  -0.587   0.5575    
count.goodother                     -2.040e+04  1.795e+04  -1.136   0.2558    
count.goodportugal                   3.688e+04  1.229e+05   0.300   0.7641    
count.goodspain                     -7.416e+02  4.200e+04  -0.018   0.9859    
count.gooduk                        -5.410e+03  6.434e+03  -0.841   0.4005    
year.min:count.goodaustralia         2.445e+00  4.940e+01   0.049   0.9605    
year.min:count.goodcanada           -2.364e+01  2.198e+01  -1.075   0.2823    
year.min:count.goodfrance           -1.197e+00  1.425e+02  -0.008   0.9933    
year.min:count.goodgermany           1.740e+02  2.897e+02   0.601   0.5481    
year.min:count.goodnetherlands      -3.679e+01  1.584e+01  -2.322   0.0202 *  
year.min:count.goodnew-zealand       2.995e+01  5.099e+01   0.587   0.5569    
year.min:count.goodother             3.139e+01  2.757e+01   1.139   0.2549    
year.min:count.goodportugal         -5.628e+01  1.873e+02  -0.300   0.7638    
year.min:count.goodspain             7.193e-01  6.423e+01   0.011   0.9911    
year.min:count.gooduk                8.369e+00  9.891e+00   0.846   0.3975    
I(year.min^2):count.goodaustralia   -1.267e-03  2.515e-02  -0.050   0.9598    
I(year.min^2):count.goodcanada       1.213e-02  1.124e-02   1.079   0.2805    
I(year.min^2):count.goodfrance       8.504e-04  7.247e-02   0.012   0.9906    
I(year.min^2):count.goodgermany     -8.718e-02  1.467e-01  -0.594   0.5524    
I(year.min^2):count.goodnetherlands  1.873e-02  8.096e-03   2.313   0.0207 *  
I(year.min^2):count.goodnew-zealand -1.533e-02  2.606e-02  -0.588   0.5563    
I(year.min^2):count.goodother       -1.610e-02  1.411e-02  -1.141   0.2539    
I(year.min^2):count.goodportugal     2.861e-02  9.515e-02   0.301   0.7637    
I(year.min^2):count.goodspain       -1.525e-04  3.275e-02  -0.005   0.9963    
I(year.min^2):count.gooduk          -4.316e-03  5.068e-03  -0.852   0.3944    
I(year.min^3):count.goodaustralia    2.191e-07  4.269e-06   0.051   0.9591    
I(year.min^3):count.goodcanada      -2.073e-06  1.914e-06  -1.083   0.2788    
I(year.min^3):count.goodfrance      -1.850e-07  1.229e-05  -0.015   0.9880    
I(year.min^3):count.goodgermany      1.456e-05  2.477e-05   0.588   0.5567    
I(year.min^3):count.goodnetherlands -3.178e-06  1.379e-06  -2.304   0.0212 *  
I(year.min^3):count.goodnew-zealand  2.617e-06  4.440e-06   0.589   0.5556    
I(year.min^3):count.goodother        2.751e-06  2.406e-06   1.143   0.2529    
I(year.min^3):count.goodportugal    -4.847e-06  1.611e-05  -0.301   0.7636    
I(year.min^3):count.goodspain       -1.095e-08  5.565e-06  -0.002   0.9984    
I(year.min^3):count.gooduk           7.420e-07  8.654e-07   0.857   0.3912    
---
Signif. codes:  0 ‘***’ 0.001 ‘**’ 0.01 ‘*’ 0.05 ‘.’ 0.1 ‘ ’ 1

(Dispersion parameter for gaussian family taken to be 7.343231)

    Null deviance: 165448  on 21430  degrees of freedom
Residual deviance: 157050  on 21387  degrees of freedom
AIC: 37585

Number of Fisher Scoring iterations: 2


[1] "------Figure 3a - 1980-1998------"


Call:
glm(formula = log10(tot.paps/av.coaut) ~ (year.min) * count.good, 
    family = gaussian, weights = tot.paps)

Deviance Residuals: 
    Min       1Q   Median       3Q      Max  
-39.883   -2.510   -1.771   -0.588   37.451  

Coefficients:
                                 Estimate Std. Error t value Pr(>|t|)    
(Intercept)                     49.654735   7.651962   6.489 9.16e-11 ***
year.min                        -0.024408   0.003856  -6.329 2.60e-10 ***
count.goodaustralia            -36.041232  19.523562  -1.846   0.0649 .  
count.goodcanada               -29.362995  18.092247  -1.623   0.1046    
count.goodfrance               -31.581535  36.317980  -0.870   0.3846    
count.goodgermany              -41.577041  23.643822  -1.758   0.0787 .  
count.goodnetherlands          -46.547233   9.691159  -4.803 1.59e-06 ***
count.goodnew-zealand          -36.241017  39.734164  -0.912   0.3618    
count.goodother                -89.328855  18.365841  -4.864 1.17e-06 ***
count.goodportugal             -59.405239  23.329409  -2.546   0.0109 *  
count.goodspain                 20.035116  17.939600   1.117   0.2641    
count.gooduk                   -42.790099  10.984182  -3.896 9.88e-05 ***
year.min:count.goodaustralia     0.018177   0.009838   1.848   0.0647 .  
year.min:count.goodcanada        0.014765   0.009118   1.619   0.1054    
year.min:count.goodfrance        0.015846   0.018299   0.866   0.3865    
year.min:count.goodgermany       0.021008   0.011913   1.763   0.0779 .  
year.min:count.goodnetherlands   0.023466   0.004883   4.805 1.57e-06 ***
year.min:count.goodnew-zealand   0.018234   0.020025   0.911   0.3625    
year.min:count.goodother         0.044975   0.009252   4.861 1.19e-06 ***
year.min:count.goodportugal      0.029936   0.011753   2.547   0.0109 *  
year.min:count.goodspain        -0.010328   0.009043  -1.142   0.2534    
year.min:count.gooduk            0.021579   0.005536   3.898 9.77e-05 ***
---
Signif. codes:  0 ‘***’ 0.001 ‘**’ 0.01 ‘*’ 0.05 ‘.’ 0.1 ‘ ’ 1

(Dispersion parameter for gaussian family taken to be 8.956285)

    Null deviance: 74568  on 7866  degrees of freedom
Residual deviance: 70262  on 7845  degrees of freedom
AIC: 14684

Number of Fisher Scoring iterations: 2


[1] "------Figure 3b, data country by country------"


Call:
glm(formula = log10(tot.paps.first + 1) ~ (year.min + I(year.min^2) + 
    I(year.min^3)) * count.good, family = quasipoisson)

Deviance Residuals: 
     Min        1Q    Median        3Q       Max  
-1.52228  -0.32562   0.03552   0.30797   1.58458  

Coefficients:
                                      Estimate Std. Error t value Pr(>|t|)    
(Intercept)                          1.782e+04  4.535e+03   3.931 8.50e-05 ***
year.min                            -2.744e+01  6.974e+00  -3.934 8.37e-05 ***
I(year.min^2)                        1.408e-02  3.575e-03   3.938 8.25e-05 ***
I(year.min^3)                       -2.407e-06  6.108e-07  -3.941 8.13e-05 ***
count.goodaustralia                 -3.863e+04  2.802e+04  -1.379   0.1679    
count.goodcanada                     1.090e+04  1.123e+04   0.970   0.3318    
count.goodfrance                    -6.552e+04  7.369e+04  -0.889   0.3739    
count.goodgermany                   -6.854e+04  1.427e+05  -0.480   0.6310    
count.goodnetherlands                1.938e+04  9.669e+03   2.004   0.0451 *  
count.goodnew-zealand                2.077e+04  2.579e+04   0.805   0.4206    
count.goodother                     -2.420e+04  1.653e+04  -1.464   0.1431    
count.goodportugal                   1.122e+05  9.361e+04   1.198   0.2309    
count.goodspain                     -4.683e+04  3.074e+04  -1.523   0.1277    
count.gooduk                        -9.683e+03  6.097e+03  -1.588   0.1123    
year.min:count.goodaustralia         5.887e+01  4.285e+01   1.374   0.1695    
year.min:count.goodcanada           -1.678e+01  1.726e+01  -0.972   0.3311    
year.min:count.goodfrance            1.003e+02  1.126e+02   0.891   0.3732    
year.min:count.goodgermany           1.034e+02  2.175e+02   0.475   0.6345    
year.min:count.goodnetherlands      -2.961e+01  1.484e+01  -1.995   0.0461 *  
year.min:count.goodnew-zealand      -3.208e+01  3.964e+01  -0.809   0.4183    
year.min:count.goodother             3.736e+01  2.541e+01   1.470   0.1415    
year.min:count.goodportugal         -1.710e+02  1.429e+02  -1.196   0.2316    
year.min:count.goodspain             7.198e+01  4.715e+01   1.527   0.1269    
year.min:count.gooduk                1.496e+01  9.379e+00   1.595   0.1108    
I(year.min^2):count.goodaustralia   -2.990e-02  2.184e-02  -1.369   0.1710    
I(year.min^2):count.goodcanada       8.604e-03  8.840e-03   0.973   0.3304    
I(year.min^2):count.goodfrance      -5.117e-02  5.737e-02  -0.892   0.3725    
I(year.min^2):count.goodgermany     -5.199e-02  1.105e-01  -0.470   0.6380    
I(year.min^2):count.goodnetherlands  1.508e-02  7.595e-03   1.986   0.0471 *  
I(year.min^2):count.goodnew-zealand  1.651e-02  2.030e-02   0.813   0.4161    
I(year.min^2):count.goodother       -1.922e-02  1.302e-02  -1.476   0.1398    
I(year.min^2):count.goodportugal     8.687e-02  7.273e-02   1.194   0.2323    
I(year.min^2):count.goodspain       -3.687e-02  2.410e-02  -1.530   0.1261    
I(year.min^2):count.gooduk          -7.702e-03  4.809e-03  -1.602   0.1093    
I(year.min^3):count.goodaustralia    5.062e-06  3.711e-06   1.364   0.1726    
I(year.min^3):count.goodcanada      -1.471e-06  1.509e-06  -0.975   0.3297    
I(year.min^3):count.goodfrance       8.701e-06  9.740e-06   0.893   0.3717    
I(year.min^3):count.goodgermany      8.713e-06  1.871e-05   0.466   0.6415    
I(year.min^3):count.goodnetherlands -2.560e-06  1.295e-06  -1.976   0.0481 *  
I(year.min^3):count.goodnew-zealand -2.831e-06  3.465e-06  -0.817   0.4139    
I(year.min^3):count.goodother        3.295e-06  2.223e-06   1.482   0.1383    
I(year.min^3):count.goodportugal    -1.471e-05  1.234e-05  -1.193   0.2330    
I(year.min^3):count.goodspain        6.295e-06  4.107e-06   1.533   0.1253    
I(year.min^3):count.gooduk           1.322e-06  8.220e-07   1.608   0.1078    
---
Signif. codes:  0 ‘***’ 0.001 ‘**’ 0.01 ‘*’ 0.05 ‘.’ 0.1 ‘ ’ 1

(Dispersion parameter for quasipoisson family taken to be 0.2069131)

    Null deviance: 6009.4  on 21430  degrees of freedom
Residual deviance: 5534.3  on 21387  degrees of freedom
AIC: NA

Number of Fisher Scoring iterations: 5


[1] "------Figure 3b - 1980-1998------"


Call:
glm(formula = log10(tot.paps.first + 1) ~ (year.min) * count.good, 
    family = quasipoisson)

Deviance Residuals: 
     Min        1Q    Median        3Q       Max  
-1.50670  -0.30648   0.03775   0.30667   1.62675  

Coefficients:
                                 Estimate Std. Error t value Pr(>|t|)    
(Intercept)                      4.459376   8.238569   0.541 0.588330    
year.min                        -0.002232   0.004152  -0.538 0.590812    
count.goodaustralia            -19.231414  19.708494  -0.976 0.329197    
count.goodcanada               -13.089381  18.376167  -0.712 0.476299    
count.goodfrance               -61.595183  39.151341  -1.573 0.115699    
count.goodgermany                5.391258  27.999355   0.193 0.847317    
count.goodnetherlands           -7.591504  11.093844  -0.684 0.493807    
count.goodnew-zealand          -19.547370  39.902943  -0.490 0.624238    
count.goodother                -72.797088  21.058109  -3.457 0.000549 ***
count.goodportugal              -3.460557  26.362327  -0.131 0.895566    
count.goodspain                -18.823575  17.233922  -1.092 0.274761    
count.gooduk                   -10.062680  12.363670  -0.814 0.415732    
year.min:count.goodaustralia     0.009658   0.009933   0.972 0.330933    
year.min:count.goodcanada        0.006563   0.009262   0.709 0.478551    
year.min:count.goodfrance        0.030941   0.019726   1.569 0.116793    
year.min:count.goodgermany      -0.002674   0.014110  -0.189 0.849712    
year.min:count.goodnetherlands   0.003739   0.005591   0.669 0.503655    
year.min:count.goodnew-zealand   0.009788   0.020112   0.487 0.626512    
year.min:count.goodother         0.036618   0.010610   3.451 0.000561 ***
year.min:count.goodportugal      0.001618   0.013283   0.122 0.903069    
year.min:count.goodspain         0.009118   0.008686   1.050 0.293887    
year.min:count.gooduk            0.005067   0.006231   0.813 0.416186    
---
Signif. codes:  0 ‘***’ 0.001 ‘**’ 0.01 ‘*’ 0.05 ‘.’ 0.1 ‘ ’ 1

(Dispersion parameter for quasipoisson family taken to be 0.2170903)

    Null deviance: 2472.1  on 7866  degrees of freedom
Residual deviance: 2173.5  on 7845  degrees of freedom
AIC: NA

Number of Fisher Scoring iterations: 5


[1] "------Same as Figure 3b for last authors------"


Call:
glm(formula = log10(tot.paps.last + 1) ~ (year.min + I(year.min^2) + 
    I(year.min^3)) * count.good, family = quasipoisson)

Deviance Residuals: 
     Min        1Q    Median        3Q       Max  
-1.45967  -0.61169  -0.04864   0.41401   1.98610  

Coefficients:
                                      Estimate Std. Error t value Pr(>|t|)  
(Intercept)                         -2.961e+03  8.617e+03  -0.344   0.7311  
year.min                             4.296e+00  1.324e+01   0.324   0.7456  
I(year.min^2)                       -2.074e-03  6.778e-03  -0.306   0.7596  
I(year.min^3)                        3.333e-07  1.157e-06   0.288   0.7733  
count.goodaustralia                 -4.385e+04  5.383e+04  -0.814   0.4154  
count.goodcanada                     1.083e+04  2.245e+04   0.482   0.6296  
count.goodfrance                    -1.237e+05  1.615e+05  -0.766   0.4435  
count.goodgermany                   -6.129e+04  2.042e+05  -0.300   0.7640  
count.goodnetherlands                3.617e+04  1.774e+04   2.039   0.0415 *
count.goodnew-zealand                3.176e+04  5.724e+04   0.555   0.5790  
count.goodother                      4.040e+04  2.974e+04   1.358   0.1744  
count.goodportugal                  -5.515e+05  5.189e+05  -1.063   0.2878  
count.goodspain                     -1.180e+05  1.067e+05  -1.106   0.2688  
count.gooduk                         4.222e+03  1.154e+04   0.366   0.7145  
year.min:count.goodaustralia         6.624e+01  8.224e+01   0.805   0.4206  
year.min:count.goodcanada           -1.677e+01  3.442e+01  -0.487   0.6261  
year.min:count.goodfrance            1.874e+02  2.463e+02   0.761   0.4468  
year.min:count.goodgermany           9.246e+01  3.112e+02   0.297   0.7664  
year.min:count.goodnetherlands      -5.568e+01  2.719e+01  -2.048   0.0406 *
year.min:count.goodnew-zealand      -4.929e+01  8.771e+01  -0.562   0.5741  
year.min:count.goodother            -6.193e+01  4.567e+01  -1.356   0.1751  
year.min:count.goodportugal          8.371e+02  7.881e+02   1.062   0.2882  
year.min:count.goodspain             1.798e+02  1.627e+02   1.105   0.2690  
year.min:count.gooduk               -6.321e+00  1.773e+01  -0.356   0.7215  
I(year.min^2):count.goodaustralia   -3.336e-02  4.188e-02  -0.797   0.4257  
I(year.min^2):count.goodcanada       8.659e-03  1.760e-02   0.492   0.6227  
I(year.min^2):count.goodfrance      -9.459e-02  1.253e-01  -0.755   0.4501  
I(year.min^2):count.goodgermany     -4.649e-02  1.581e-01  -0.294   0.7687  
I(year.min^2):count.goodnetherlands  2.856e-02  1.389e-02   2.056   0.0398 *
I(year.min^2):count.goodnew-zealand  2.549e-02  4.480e-02   0.569   0.5693  
I(year.min^2):count.goodother        3.165e-02  2.337e-02   1.354   0.1758  
I(year.min^2):count.goodportugal    -4.235e-01  3.991e-01  -1.061   0.2886  
I(year.min^2):count.goodspain       -9.134e-02  8.266e-02  -1.105   0.2691  
I(year.min^2):count.gooduk           3.151e-03  9.082e-03   0.347   0.7287  
I(year.min^3):count.goodaustralia    5.598e-06  7.108e-06   0.788   0.4309  
I(year.min^3):count.goodcanada      -1.490e-06  2.999e-06  -0.497   0.6193  
I(year.min^3):count.goodfrance       1.591e-05  2.123e-05   0.750   0.4535  
I(year.min^3):count.goodgermany      7.793e-06  2.677e-05   0.291   0.7710  
I(year.min^3):count.goodnetherlands -4.884e-06  2.366e-06  -2.064   0.0390 *
I(year.min^3):count.goodnew-zealand -4.394e-06  7.626e-06  -0.576   0.5645  
I(year.min^3):count.goodother       -5.389e-06  3.987e-06  -1.352   0.1765  
I(year.min^3):count.goodportugal     7.143e-05  6.735e-05   1.061   0.2889  
I(year.min^3):count.goodspain        1.546e-05  1.400e-05   1.105   0.2693  
I(year.min^3):count.gooduk          -5.229e-07  1.550e-06  -0.337   0.7359  
---
Signif. codes:  0 ‘***’ 0.001 ‘**’ 0.01 ‘*’ 0.05 ‘.’ 0.1 ‘ ’ 1

(Dispersion parameter for quasipoisson family taken to be 0.3924992)

    Null deviance: 10667  on 21430  degrees of freedom
Residual deviance: 10199  on 21387  degrees of freedom
AIC: NA

Number of Fisher Scoring iterations: 5


[1] "------Same as Figure 3b - 1980-1998 - for last authors------"


Call:
glm(formula = log10(tot.paps.last + 1) ~ (year.min) * count.good, 
    family = quasipoisson)

Deviance Residuals: 
     Min        1Q    Median        3Q       Max  
-1.48164  -0.61869  -0.05233   0.40956   2.00521  

Coefficients:
                                 Estimate Std. Error t value Pr(>|t|)   
(Intercept)                     -4.176291  12.573381  -0.332  0.73978   
year.min                         0.002002   0.006337   0.316  0.75204   
count.goodaustralia            -48.738513  29.824566  -1.634  0.10226   
count.goodcanada               -75.283049  27.468218  -2.741  0.00614 **
count.goodfrance                 8.168430  60.139852   0.136  0.89196   
count.goodgermany              -25.125737  40.061242  -0.627  0.53056   
count.goodnetherlands           -8.861775  16.469193  -0.538  0.59054   
count.goodnew-zealand          -12.426028  58.673299  -0.212  0.83228   
count.goodother                -62.091388  30.084316  -2.064  0.03906 * 
count.goodportugal             -55.730278  36.159172  -1.541  0.12330   
count.goodspain                  5.844273  25.071798   0.233  0.81569   
count.gooduk                   -30.817661  18.427868  -1.672  0.09450 . 
year.min:count.goodaustralia     0.024537   0.015030   1.632  0.10261   
year.min:count.goodcanada        0.037929   0.013842   2.740  0.00616 **
year.min:count.goodfrance       -0.004219   0.030303  -0.139  0.88928   
year.min:count.goodgermany       0.012777   0.020186   0.633  0.52679   
year.min:count.goodnetherlands   0.004443   0.008299   0.535  0.59240   
year.min:count.goodnew-zealand   0.006238   0.029573   0.211  0.83293   
year.min:count.goodother         0.031302   0.015159   2.065  0.03896 * 
year.min:count.goodportugal      0.028076   0.018218   1.541  0.12332   
year.min:count.goodspain        -0.003248   0.012637  -0.257  0.79718   
year.min:count.gooduk            0.015569   0.009287   1.676  0.09371 . 
---
Signif. codes:  0 ‘***’ 0.001 ‘**’ 0.01 ‘*’ 0.05 ‘.’ 0.1 ‘ ’ 1

(Dispersion parameter for quasipoisson family taken to be 0.4006303)

    Null deviance: 4002.4  on 7866  degrees of freedom
Residual deviance: 3783.3  on 7845  degrees of freedom
AIC: NA

Number of Fisher Scoring iterations: 5


[1] "------Supplementary Analyses-------"


[1] "------Figure 2a, data country by country------"


Call:
glm(formula = log10(tot.paps) ~ (year.min + I(year.min^2) + I(year.min^3)) * 
    count.good, family = quasipoisson, weights = tot.paps)

Deviance Residuals: 
    Min       1Q   Median       3Q      Max  
-3.0587  -2.0795  -1.6617  -0.6851  24.5581  

Coefficients:
                                      Estimate Std. Error t value Pr(>|t|)    
(Intercept)                          1.249e+04  2.648e+03   4.718 2.40e-06 ***
year.min                            -1.920e+01  4.070e+00  -4.716 2.42e-06 ***
I(year.min^2)                        9.829e-03  2.085e-03   4.714 2.45e-06 ***
I(year.min^3)                       -1.677e-06  3.560e-07  -4.711 2.48e-06 ***
count.goodaustralia                  1.200e+02  1.899e+04   0.006 0.994959    
count.goodcanada                     1.360e+04  8.126e+03   1.673 0.094323 .  
count.goodfrance                     5.597e+03  5.776e+04   0.097 0.922810    
count.goodgermany                   -4.129e+05  2.857e+05  -1.445 0.148358    
count.goodnetherlands                2.227e+04  5.794e+03   3.844 0.000122 ***
count.goodnew-zealand               -1.305e+04  2.158e+04  -0.605 0.545262    
count.goodother                     -1.683e+04  1.030e+04  -1.634 0.102366    
count.goodportugal                   3.146e+04  8.762e+04   0.359 0.719538    
count.goodspain                      2.012e+04  2.793e+04   0.720 0.471297    
count.gooduk                        -6.025e+03  3.623e+03  -1.663 0.096323 .  
year.min:count.goodaustralia        -2.869e-01  2.900e+01  -0.010 0.992107    
year.min:count.goodcanada           -2.093e+01  1.246e+01  -1.680 0.093040 .  
year.min:count.goodfrance           -8.989e+00  8.810e+01  -0.102 0.918737    
year.min:count.goodgermany           6.254e+02  4.334e+02   1.443 0.149023    
year.min:count.goodnetherlands      -3.415e+01  8.885e+00  -3.844 0.000121 ***
year.min:count.goodnew-zealand       1.996e+01  3.306e+01   0.604 0.546102    
year.min:count.goodother             2.587e+01  1.582e+01   1.636 0.101849    
year.min:count.goodportugal         -4.850e+01  1.333e+02  -0.364 0.716054    
year.min:count.goodspain            -3.130e+01  4.268e+01  -0.733 0.463283    
year.min:count.gooduk                9.324e+00  5.568e+00   1.675 0.094047 .  
I(year.min^2):count.goodaustralia    1.981e-04  1.476e-02   0.013 0.989294    
I(year.min^2):count.goodcanada       1.074e-02  6.368e-03   1.686 0.091785 .  
I(year.min^2):count.goodfrance       4.799e-03  4.479e-02   0.107 0.914677    
I(year.min^2):count.goodgermany     -3.158e-01  2.192e-01  -1.441 0.149693    
I(year.min^2):count.goodnetherlands  1.746e-02  4.541e-03   3.845 0.000121 ***
I(year.min^2):count.goodnew-zealand -1.017e-02  1.688e-02  -0.602 0.546906    
I(year.min^2):count.goodother       -1.326e-02  8.090e-03  -1.639 0.101318    
I(year.min^2):count.goodportugal     2.491e-02  6.764e-02   0.368 0.712645    
I(year.min^2):count.goodspain        1.623e-02  2.174e-02   0.747 0.455324    
I(year.min^2):count.gooduk          -4.810e-03  2.852e-03  -1.686 0.091763 .  
I(year.min^3):count.goodaustralia   -4.232e-08  2.505e-06  -0.017 0.986519    
I(year.min^3):count.goodcanada      -1.836e-06  1.085e-06  -1.693 0.090556 .  
I(year.min^3):count.goodfrance      -8.520e-07  7.591e-06  -0.112 0.910630    
I(year.min^3):count.goodgermany      5.314e-05  3.695e-05   1.438 0.150370    
I(year.min^3):count.goodnetherlands -2.974e-06  7.735e-07  -3.845 0.000121 ***
I(year.min^3):count.goodnew-zealand  1.728e-06  2.873e-06   0.601 0.547678    
I(year.min^3):count.goodother        2.264e-06  1.379e-06   1.641 0.100772    
I(year.min^3):count.goodportugal    -4.264e-06  1.144e-05  -0.373 0.709311    
I(year.min^3):count.goodspain       -2.805e-06  3.692e-06  -0.760 0.447419    
I(year.min^3):count.gooduk           8.271e-07  4.870e-07   1.698 0.089476 .  
---
Signif. codes:  0 ‘***’ 0.001 ‘**’ 0.01 ‘*’ 0.05 ‘.’ 0.1 ‘ ’ 1

(Dispersion parameter for quasipoisson family taken to be 4.028158)

    Null deviance: 100629  on 21430  degrees of freedom
Residual deviance:  91693  on 21387  degrees of freedom
AIC: NA

Number of Fisher Scoring iterations: 4


[1] "------Figure 2a - 1980-1998------"


Call:
glm(formula = log10(tot.paps) ~ (year.min) * count.good, family = quasipoisson, 
    weights = tot.paps)

Deviance Residuals: 
    Min       1Q   Median       3Q      Max  
-2.6243  -2.2120  -1.7190  -0.8348  25.0426  

Coefficients:
                                 Estimate Std. Error t value Pr(>|t|)    
(Intercept)                      3.714104   3.944304   0.942 0.346407    
year.min                        -0.001545   0.001988  -0.777 0.437133    
count.goodaustralia             -9.299781  10.209812  -0.911 0.362393    
count.goodcanada                -2.352734   9.609170  -0.245 0.806585    
count.goodfrance                 5.189323  19.325624   0.269 0.788306    
count.goodgermany              -17.056026  11.956645  -1.426 0.153767    
count.goodnetherlands          -14.802563   4.957558  -2.986 0.002837 ** 
count.goodnew-zealand          -12.452263  21.217264  -0.587 0.557292    
count.goodother                -44.812692   9.612243  -4.662 3.18e-06 ***
count.goodportugal             -15.243053  12.215494  -1.248 0.212125    
count.goodspain                 34.171917  10.345423   3.303 0.000961 ***
count.gooduk                   -20.094749   5.606741  -3.584 0.000340 ***
year.min:count.goodaustralia     0.004669   0.005145   0.907 0.364185    
year.min:count.goodcanada        0.001149   0.004843   0.237 0.812419    
year.min:count.goodfrance       -0.002648   0.009737  -0.272 0.785655    
year.min:count.goodgermany       0.008618   0.006024   1.431 0.152611    
year.min:count.goodnetherlands   0.007480   0.002498   2.994 0.002758 ** 
year.min:count.goodnew-zealand   0.006239   0.010693   0.584 0.559571    
year.min:count.goodother         0.022567   0.004842   4.661 3.20e-06 ***
year.min:count.goodportugal      0.007664   0.006154   1.245 0.213041    
year.min:count.goodspain        -0.017352   0.005215  -3.327 0.000881 ***
year.min:count.gooduk            0.010146   0.002826   3.591 0.000332 ***
---
Signif. codes:  0 ‘***’ 0.001 ‘**’ 0.01 ‘*’ 0.05 ‘.’ 0.1 ‘ ’ 1

(Dispersion parameter for quasipoisson family taken to be 4.553729)

    Null deviance: 40840  on 7866  degrees of freedom
Residual deviance: 37804  on 7845  degrees of freedom
AIC: NA

Number of Fisher Scoring iterations: 4


[1] "------Figure 2b, data country by country------"


Call:
glm(formula = log10(av.coaut) ~ (year.min + I(year.min^2) + I(year.min^3)) * 
    count.good, family = gaussian, weights = tot.paps)

Deviance Residuals: 
    Min       1Q   Median       3Q      Max  
-10.050   -0.740   -0.195    0.293   53.826  

Coefficients:
                                      Estimate Std. Error t value Pr(>|t|)    
(Intercept)                         -1.137e+04  2.579e+03  -4.407 1.05e-05 ***
year.min                             1.762e+01  3.965e+00   4.445 8.82e-06 ***
I(year.min^2)                       -9.111e-03  2.031e-03  -4.486 7.31e-06 ***
I(year.min^3)                        1.570e-06  3.468e-07   4.528 5.99e-06 ***
count.goodaustralia                  6.988e+03  1.765e+04   0.396  0.69215    
count.goodcanada                     8.060e+03  7.825e+03   1.030  0.30300    
count.goodfrance                     2.514e+04  5.096e+04   0.493  0.62179    
count.goodgermany                    1.270e+04  1.041e+05   0.122  0.90285    
count.goodnetherlands                1.441e+04  5.639e+03   2.555  0.01063 *  
count.goodnew-zealand               -1.362e+02  1.815e+04  -0.008  0.99401    
count.goodother                     -9.128e+03  9.800e+03  -0.931  0.35161    
count.goodportugal                   4.771e+04  6.708e+04   0.711  0.47692    
count.goodspain                      2.872e+04  2.292e+04   1.253  0.21018    
count.gooduk                        -7.323e+03  3.512e+03  -2.085  0.03707 *  
year.min:count.goodaustralia        -1.087e+01  2.696e+01  -0.403  0.68690    
year.min:count.goodcanada           -1.240e+01  1.200e+01  -1.034  0.30132    
year.min:count.goodfrance           -3.861e+01  7.776e+01  -0.497  0.61954    
year.min:count.goodgermany          -1.971e+01  1.581e+02  -0.125  0.90081    
year.min:count.goodnetherlands      -2.222e+01  8.647e+00  -2.570  0.01018 *  
year.min:count.goodnew-zealand       1.174e-01  2.783e+01   0.004  0.99663    
year.min:count.goodother             1.403e+01  1.505e+01   0.932  0.35115    
year.min:count.goodportugal         -7.322e+01  1.022e+02  -0.716  0.47388    
year.min:count.goodspain            -4.429e+01  3.506e+01  -1.263  0.20650    
year.min:count.gooduk                1.133e+01  5.398e+00   2.099  0.03581 *  
I(year.min^2):count.goodaustralia    5.632e-03  1.373e-02   0.410  0.68164    
I(year.min^2):count.goodcanada       6.361e-03  6.133e-03   1.037  0.29962    
I(year.min^2):count.goodfrance       1.976e-02  3.955e-02   0.500  0.61730    
I(year.min^2):count.goodgermany      1.019e-02  8.008e-02   0.127  0.89876    
I(year.min^2):count.goodnetherlands  1.142e-02  4.419e-03   2.585  0.00975 ** 
I(year.min^2):count.goodnew-zealand -1.311e-05  1.422e-02  -0.001  0.99926    
I(year.min^2):count.goodother       -7.186e-03  7.700e-03  -0.933  0.35070    
I(year.min^2):count.goodportugal     3.745e-02  5.193e-02   0.721  0.47086    
I(year.min^2):count.goodspain        2.276e-02  1.787e-02   1.273  0.20290    
I(year.min^2):count.gooduk          -5.845e-03  2.766e-03  -2.113  0.03459 *  
I(year.min^3):count.goodaustralia   -9.726e-07  2.330e-06  -0.417  0.67638    
I(year.min^3):count.goodcanada      -1.088e-06  1.045e-06  -1.041  0.29790    
I(year.min^3):count.goodfrance      -3.372e-06  6.706e-06  -0.503  0.61506    
I(year.min^3):count.goodgermany     -1.755e-06  1.352e-05  -0.130  0.89670    
I(year.min^3):count.goodnetherlands -1.957e-06  7.527e-07  -2.600  0.00934 ** 
I(year.min^3):count.goodnew-zealand -5.787e-09  2.423e-06  -0.002  0.99809    
I(year.min^3):count.goodother        1.227e-06  1.313e-06   0.934  0.35025    
I(year.min^3):count.goodportugal    -6.384e-06  8.794e-06  -0.726  0.46785    
I(year.min^3):count.goodspain       -3.898e-06  3.037e-06  -1.283  0.19936    
I(year.min^3):count.gooduk           1.005e-06  4.723e-07   2.127  0.03339 *  
---
Signif. codes:  0 ‘***’ 0.001 ‘**’ 0.01 ‘*’ 0.05 ‘.’ 0.1 ‘ ’ 1

(Dispersion parameter for gaussian family taken to be 2.187524)

    Null deviance: 64267  on 21430  degrees of freedom
Residual deviance: 46785  on 21387  degrees of freedom
AIC: 11632

Number of Fisher Scoring iterations: 2


[1] "------Figure 2b - 1980-1998------"


Call:
glm(formula = log10(av.coaut) ~ (year.min) * count.good, family = gaussian, 
    weights = tot.paps)

Deviance Residuals: 
   Min      1Q  Median      3Q     Max  
-9.926  -0.801  -0.240   0.232  53.948  

Coefficients:
                                 Estimate Std. Error t value Pr(>|t|)    
(Intercept)                    -41.875604   4.622926  -9.058  < 2e-16 ***
year.min                         0.021452   0.002330   9.208  < 2e-16 ***
count.goodaustralia             18.647350  11.795142   1.581  0.11393    
count.goodcanada                24.760744  10.930415   2.265  0.02352 *  
count.goodfrance                40.485373  21.941475   1.845  0.06505 .  
count.goodgermany                7.697496  14.284394   0.539  0.58999    
count.goodnetherlands           17.241074   5.854905   2.945  0.00324 ** 
count.goodnew-zealand           13.664369  24.005360   0.569  0.56922    
count.goodother                  5.479908  11.095706   0.494  0.62141    
count.goodportugal              30.993890  14.094442   2.199  0.02791 *  
count.goodspain                 29.052918  10.838193   2.681  0.00736 ** 
count.gooduk                     3.077808   6.636084   0.464  0.64280    
year.min:count.goodaustralia    -0.009445   0.005944  -1.589  0.11209    
year.min:count.goodcanada       -0.012513   0.005508  -2.272  0.02314 *  
year.min:count.goodfrance       -0.020394   0.011055  -1.845  0.06510 .  
year.min:count.goodgermany      -0.003890   0.007197  -0.541  0.58886    
year.min:count.goodnetherlands  -0.008657   0.002950  -2.934  0.00335 ** 
year.min:count.goodnew-zealand  -0.006923   0.012098  -0.572  0.56716    
year.min:count.goodother        -0.002748   0.005590  -0.492  0.62293    
year.min:count.goodportugal     -0.015652   0.007101  -2.204  0.02754 *  
year.min:count.goodspain        -0.014630   0.005463  -2.678  0.00742 ** 
year.min:count.gooduk           -0.001529   0.003344  -0.457  0.64749    
---
Signif. codes:  0 ‘***’ 0.001 ‘**’ 0.01 ‘*’ 0.05 ‘.’ 0.1 ‘ ’ 1

(Dispersion parameter for gaussian family taken to be 3.26901)

    Null deviance: 27189  on 7866  degrees of freedom
Residual deviance: 25645  on 7845  degrees of freedom
AIC: 6754.8

Number of Fisher Scoring iterations: 2


[1] "------multivariable analysis - fractional productivity, adjusting for co-authors------"


Call:
glm(formula = log10(tot.paps/av.coaut) ~ (year.min + I(year.min^2) + 
    I(year.min^3)) * (disc + av.coaut), family = gaussian)

Deviance Residuals: 
     Min        1Q    Median        3Q       Max  
-1.72683  -0.33566   0.03668   0.35531   2.23788  

Coefficients:
                                        Estimate Std. Error t value Pr(>|t|)    
(Intercept)                            3.712e+04  4.431e+03   8.377  < 2e-16 ***
year.min                              -5.714e+01  6.804e+00  -8.398  < 2e-16 ***
I(year.min^2)                          2.933e-02  3.483e-03   8.420  < 2e-16 ***
I(year.min^3)                         -5.016e-06  5.941e-07  -8.443  < 2e-16 ***
discmathematics                       -1.239e+04  1.933e+04  -0.641 0.521696    
discearth and space                   -1.695e+04  1.754e+04  -0.967 0.333795    
discphysics                           -2.755e+04  1.328e+04  -2.074 0.038103 *  
discchemistry                         -3.415e+04  9.145e+03  -3.734 0.000189 ***
discbiology                            5.148e+03  1.185e+04   0.434 0.664141    
discbiomedical research                7.442e+02  8.349e+03   0.089 0.928976    
discpsychology                        -2.781e+04  2.265e+04  -1.228 0.219563    
discsocial sciences                   -3.727e+04  1.397e+04  -2.668 0.007646 ** 
discarts&humanities                   -1.201e+04  6.794e+04  -0.177 0.859718    
discother                             -2.756e+04  1.115e+04  -2.471 0.013489 *  
av.coaut                              -3.357e+03  9.927e+02  -3.382 0.000722 ***
year.min:discmathematics               1.915e+01  2.975e+01   0.644 0.519748    
year.min:discearth and space           2.599e+01  2.692e+01   0.965 0.334446    
year.min:discphysics                   4.261e+01  2.039e+01   2.090 0.036674 *  
year.min:discchemistry                 5.274e+01  1.407e+01   3.749 0.000178 ***
year.min:discbiology                  -7.903e+00  1.821e+01  -0.434 0.664227    
year.min:discbiomedical research      -1.072e+00  1.284e+01  -0.084 0.933417    
year.min:discpsychology                4.278e+01  3.481e+01   1.229 0.219003    
year.min:discsocial sciences           5.725e+01  2.149e+01   2.664 0.007727 ** 
year.min:discarts&humanities           1.782e+01  1.037e+02   0.172 0.863511    
year.min:discother                     4.262e+01  1.714e+01   2.487 0.012894 *  
year.min:av.coaut                      5.071e+00  1.512e+00   3.353 0.000800 ***
I(year.min^2):discmathematics         -9.868e-03  1.526e-02  -0.647 0.517782    
I(year.min^2):discearth and space     -1.328e-02  1.378e-02  -0.964 0.335062    
I(year.min^2):discphysics             -2.197e-02  1.044e-02  -2.105 0.035292 *  
I(year.min^2):discchemistry           -2.715e-02  7.211e-03  -3.764 0.000167 ***
I(year.min^2):discbiology              4.044e-03  9.320e-03   0.434 0.664360    
I(year.min^2):discbiomedical research  5.142e-04  6.577e-03   0.078 0.937691    
I(year.min^2):discpsychology          -2.193e-02  1.782e-02  -1.231 0.218454    
I(year.min^2):discsocial sciences     -2.931e-02  1.102e-02  -2.660 0.007810 ** 
I(year.min^2):discarts&humanities     -8.812e-03  5.273e-02  -0.167 0.867284    
I(year.min^2):discother               -2.197e-02  8.776e-03  -2.503 0.012317 *  
I(year.min^2):av.coaut                -2.554e-03  7.678e-04  -3.326 0.000884 ***
I(year.min^3):discmathematics          1.695e-06  2.608e-06   0.650 0.515795    
I(year.min^3):discearth and space      2.262e-06  2.349e-06   0.963 0.335642    
I(year.min^3):discphysics              3.774e-06  1.780e-06   2.121 0.033955 *  
I(year.min^3):discchemistry            4.657e-06  1.232e-06   3.779 0.000158 ***
I(year.min^3):discbiology             -6.896e-07  1.590e-06  -0.434 0.664538    
I(year.min^3):discbiomedical research -8.200e-08  1.123e-06  -0.073 0.941809    
I(year.min^3):discpsychology           3.748e-06  3.042e-06   1.232 0.217914    
I(year.min^3):discsocial sciences      5.001e-06  1.883e-06   2.657 0.007897 ** 
I(year.min^3):discarts&humanities      1.451e-06  8.940e-06   0.162 0.871035    
I(year.min^3):discother                3.774e-06  1.498e-06   2.519 0.011760 *  
I(year.min^3):av.coaut                 4.287e-07  1.300e-07   3.299 0.000973 ***
---
Signif. codes:  0 ‘***’ 0.001 ‘**’ 0.01 ‘*’ 0.05 ‘.’ 0.1 ‘ ’ 1

(Dispersion parameter for gaussian family taken to be 0.2400985)

    Null deviance: 5558.3  on 21430  degrees of freedom
Residual deviance: 5134.0  on 21383  degrees of freedom
AIC: 30293

Number of Fisher Scoring iterations: 2


[1] "------multivariable analysis - total papers adjusting for co-authors - 1980-1998-----"


Call:
glm(formula = log10(tot.paps/av.coaut) ~ year.min * (disc + av.coaut), 
    family = gaussian)

Deviance Residuals: 
     Min        1Q    Median        3Q       Max  
-1.68947  -0.35356   0.03319   0.36160   1.87341  

Coefficients:
                                   Estimate Std. Error t value Pr(>|t|)    
(Intercept)                       4.171e-01  5.898e+00   0.071  0.94362    
year.min                          1.433e-04  2.972e-03   0.048  0.96154    
discmathematics                  -2.775e+01  3.762e+01  -0.737  0.46085    
discearth and space              -1.017e+01  1.922e+01  -0.529  0.59697    
discphysics                      -5.370e+01  1.918e+01  -2.800  0.00513 ** 
discchemistry                    -3.173e+01  1.711e+01  -1.854  0.06372 .  
discbiology                       1.363e+00  1.573e+01   0.087  0.93093    
discbiomedical research           2.438e+01  1.305e+01   1.869  0.06169 .  
discpsychology                   -3.360e+01  3.490e+01  -0.963  0.33576    
discsocial sciences               9.988e+00  3.120e+01   0.320  0.74886    
discarts&humanities               1.853e+01  3.146e+01   0.589  0.55590    
discother                        -3.700e+01  1.579e+01  -2.344  0.01911 *  
av.coaut                         -1.530e+00  1.646e-01  -9.295  < 2e-16 ***
year.min:discmathematics          1.411e-02  1.896e-02   0.744  0.45696    
year.min:discearth and space      5.172e-03  9.688e-03   0.534  0.59349    
year.min:discphysics              2.719e-02  9.666e-03   2.813  0.00493 ** 
year.min:discchemistry            1.603e-02  8.623e-03   1.859  0.06304 .  
year.min:discbiology             -6.651e-04  7.926e-03  -0.084  0.93313    
year.min:discbiomedical research -1.226e-02  6.576e-03  -1.864  0.06236 .  
year.min:discpsychology           1.703e-02  1.759e-02   0.968  0.33298    
year.min:discsocial sciences     -4.937e-03  1.572e-02  -0.314  0.75351    
year.min:discarts&humanities     -9.173e-03  1.586e-02  -0.578  0.56304    
year.min:discother                1.870e-02  7.954e-03   2.351  0.01876 *  
year.min:av.coaut                 7.690e-04  8.284e-05   9.282  < 2e-16 ***
---
Signif. codes:  0 ‘***’ 0.001 ‘**’ 0.01 ‘*’ 0.05 ‘.’ 0.1 ‘ ’ 1

(Dispersion parameter for gaussian family taken to be 0.2572001)

    Null deviance: 2140.5  on 7866  degrees of freedom
Residual deviance: 2017.2  on 7843  degrees of freedom
AIC: 11669

Number of Fisher Scoring iterations: 2


[1] "------multivariable analysis - total papers as first author, adjusting for co-authors------"


Call:
glm(formula = log10(tot.paps.first + 1) ~ (year.min + I(year.min^2) + 
    I(year.min^3)) * (disc + av.coaut), family = quasipoisson)

Deviance Residuals: 
    Min       1Q   Median       3Q      Max  
-1.5106  -0.3364   0.0370   0.3170   2.0021  

Coefficients:
                                        Estimate Std. Error t value Pr(>|t|)    
(Intercept)                            2.004e+04  4.488e+03   4.465 8.04e-06 ***
year.min                              -3.102e+01  6.890e+00  -4.503 6.74e-06 ***
I(year.min^2)                          1.601e-02  3.526e-03   4.541 5.64e-06 ***
I(year.min^3)                         -2.754e-06  6.014e-07  -4.579 4.69e-06 ***
discmathematics                       -4.821e+03  1.736e+04  -0.278 0.781283    
discearth and space                   -3.520e+03  1.711e+04  -0.206 0.836989    
discphysics                           -1.820e+04  1.188e+04  -1.532 0.125481    
discchemistry                         -3.254e+04  8.869e+03  -3.669 0.000244 ***
discbiology                            1.302e+04  1.131e+04   1.151 0.249725    
discbiomedical research                1.254e+03  7.699e+03   0.163 0.870660    
discpsychology                        -1.336e+04  2.070e+04  -0.645 0.518703    
discsocial sciences                   -2.113e+04  1.260e+04  -1.677 0.093571 .  
discarts&humanities                    2.671e+03  6.279e+04   0.043 0.966069    
discother                             -1.450e+04  1.098e+04  -1.321 0.186352    
av.coaut                               3.937e+03  1.339e+03   2.939 0.003295 ** 
year.min:discmathematics               7.495e+00  2.673e+01   0.280 0.779159    
year.min:discearth and space           5.314e+00  2.626e+01   0.202 0.839645    
year.min:discphysics                   2.820e+01  1.824e+01   1.546 0.122009    
year.min:discchemistry                 5.024e+01  1.365e+01   3.682 0.000232 ***
year.min:discbiology                  -2.000e+01  1.738e+01  -1.151 0.249703    
year.min:discbiomedical research      -1.854e+00  1.184e+01  -0.157 0.875585    
year.min:discpsychology                2.051e+01  3.180e+01   0.645 0.519048    
year.min:discsocial sciences           3.248e+01  1.939e+01   1.675 0.093893 .  
year.min:discarts&humanities          -4.426e+00  9.579e+01  -0.046 0.963152    
year.min:discother                     2.244e+01  1.687e+01   1.331 0.183333    
year.min:av.coaut                     -6.043e+00  2.044e+00  -2.956 0.003116 ** 
I(year.min^2):discmathematics         -3.883e-03  1.371e-02  -0.283 0.777039    
I(year.min^2):discearth and space     -2.674e-03  1.343e-02  -0.199 0.842246    
I(year.min^2):discphysics             -1.457e-02  9.335e-03  -1.561 0.118619    
I(year.min^2):discchemistry           -2.585e-02  6.998e-03  -3.694 0.000221 ***
I(year.min^2):discbiology              1.024e-02  8.899e-03   1.151 0.249706    
I(year.min^2):discbiomedical research  9.136e-04  6.071e-03   0.150 0.880378    
I(year.min^2):discpsychology          -1.049e-02  1.629e-02  -0.644 0.519412    
I(year.min^2):discsocial sciences     -1.664e-02  9.940e-03  -1.674 0.094234 .  
I(year.min^2):discarts&humanities      2.427e-03  4.871e-02   0.050 0.960268    
I(year.min^2):discother               -1.157e-02  8.638e-03  -1.340 0.180339    
I(year.min^2):av.coaut                 3.091e-03  1.040e-03   2.973 0.002953 ** 
I(year.min^3):discmathematics          6.704e-07  2.344e-06   0.286 0.774921    
I(year.min^3):discearth and space      4.485e-07  2.291e-06   0.196 0.844789    
I(year.min^3):discphysics              2.508e-06  1.593e-06   1.575 0.115306    
I(year.min^3):discchemistry            4.433e-06  1.196e-06   3.706 0.000211 ***
I(year.min^3):discbiology             -1.748e-06  1.519e-06  -1.151 0.249733    
I(year.min^3):discbiomedical research -1.500e-07  1.037e-06  -0.145 0.885044    
I(year.min^3):discpsychology           1.790e-06  2.780e-06   0.644 0.519792    
I(year.min^3):discsocial sciences      2.840e-06  1.699e-06   1.672 0.094590 .  
I(year.min^3):discarts&humanities     -4.409e-07  8.257e-06  -0.053 0.957420    
I(year.min^3):discother                1.989e-06  1.475e-06   1.349 0.177375    
I(year.min^3):av.coaut                -5.269e-07  1.763e-07  -2.989 0.002804 ** 
---
Signif. codes:  0 ‘***’ 0.001 ‘**’ 0.01 ‘*’ 0.05 ‘.’ 0.1 ‘ ’ 1

(Dispersion parameter for quasipoisson family taken to be 0.2170393)

    Null deviance: 6009.4  on 21430  degrees of freedom
Residual deviance: 5780.4  on 21383  degrees of freedom
AIC: NA

Number of Fisher Scoring iterations: 5


[1] "------multivariable analysis - total papers as first author, co-authors - 1980-1998-----"


Call:
glm(formula = log10(tot.paps.first + 1) ~ year.min * (disc + 
    av.coaut), family = quasipoisson)

Deviance Residuals: 
     Min        1Q    Median        3Q       Max  
-1.51160  -0.34385   0.04304   0.33442   1.37984  

Coefficients:
                                   Estimate Std. Error t value Pr(>|t|)    
(Intercept)                      -4.012e+00  6.223e+00  -0.645   0.5192    
year.min                          1.956e-03  3.136e-03   0.624   0.5327    
discmathematics                   3.033e+00  3.621e+01   0.084   0.9333    
discearth and space               1.415e+01  1.922e+01   0.736   0.4615    
discphysics                      -3.308e+01  1.840e+01  -1.798   0.0723 .  
discchemistry                    -2.217e+01  1.791e+01  -1.238   0.2157    
discbiology                       6.887e+00  1.631e+01   0.422   0.6729    
discbiomedical research           1.810e+01  1.334e+01   1.358   0.1746    
discpsychology                   -3.706e+01  3.397e+01  -1.091   0.2753    
discsocial sciences               3.497e+01  3.030e+01   1.154   0.2486    
discarts&humanities               1.744e+01  2.901e+01   0.601   0.5478    
discother                        -2.167e+01  1.634e+01  -1.326   0.1849    
av.coaut                         -1.171e+00  2.811e-01  -4.165 3.14e-05 ***
year.min:discmathematics         -1.455e-03  1.825e-02  -0.080   0.9365    
year.min:discearth and space     -7.092e-03  9.687e-03  -0.732   0.4641    
year.min:discphysics              1.676e-02  9.273e-03   1.807   0.0707 .  
year.min:discchemistry            1.116e-02  9.025e-03   1.237   0.2163    
year.min:discbiology             -3.473e-03  8.221e-03  -0.422   0.6727    
year.min:discbiomedical research -9.104e-03  6.721e-03  -1.355   0.1756    
year.min:discpsychology           1.874e-02  1.712e-02   1.095   0.2737    
year.min:discsocial sciences     -1.756e-02  1.527e-02  -1.150   0.2503    
year.min:discarts&humanities     -8.670e-03  1.463e-02  -0.593   0.5534    
year.min:discother                1.092e-02  8.236e-03   1.326   0.1848    
year.min:av.coaut                 5.884e-04  1.414e-04   4.161 3.20e-05 ***
---
Signif. codes:  0 ‘***’ 0.001 ‘**’ 0.01 ‘*’ 0.05 ‘.’ 0.1 ‘ ’ 1

(Dispersion parameter for quasipoisson family taken to be 0.2393905)

    Null deviance: 2472.1  on 7866  degrees of freedom
Residual deviance: 2430.8  on 7843  degrees of freedom
AIC: NA

Number of Fisher Scoring iterations: 5


------------------------------------------------------------------------------------------------------------------------------------------------------------

[1] 51484
Robustness test, all analyses repeated with early-career time window extended to 8 years

[1] "------Figure 1a------"


Call:
glm(formula = log10(tot.paps) ~ (year.min + I(year.min^2) + I(year.min^3)) * 
    disc, family = quasipoisson)

Deviance Residuals: 
     Min        1Q    Median        3Q       Max  
-0.83441  -0.31526  -0.01248   0.26367   1.41180  

Coefficients:
                                        Estimate Std. Error t value Pr(>|t|)    
(Intercept)                            1.758e+04  2.059e+03   8.536  < 2e-16 ***
year.min                              -2.702e+01  3.154e+00  -8.568  < 2e-16 ***
I(year.min^2)                          1.384e-02  1.610e-03   8.600  < 2e-16 ***
I(year.min^3)                         -2.363e-06  2.738e-07  -8.630  < 2e-16 ***
discmathematics                        4.697e+02  9.467e+03   0.050 0.960434    
discearth and space                   -3.335e+04  8.877e+03  -3.757 0.000172 ***
discphysics                           -6.583e+03  5.742e+03  -1.147 0.251574    
discchemistry                         -1.723e+04  4.302e+03  -4.006 6.18e-05 ***
discbiology                           -1.463e+04  5.737e+03  -2.550 0.010772 *  
discbiomedical research               -4.204e+03  3.837e+03  -1.096 0.273273    
discpsychology                        -4.165e+04  1.046e+04  -3.980 6.91e-05 ***
discsocial sciences                   -2.164e+04  7.590e+03  -2.851 0.004358 ** 
discarts&humanities                   -3.676e+04  3.636e+04  -1.011 0.312035    
discother                             -3.631e+04  6.341e+03  -5.725 1.04e-08 ***
year.min:discmathematics              -6.167e-01  1.453e+01  -0.042 0.966147    
year.min:discearth and space           5.113e+01  1.358e+01   3.766 0.000166 ***
year.min:discphysics                   1.027e+01  8.788e+00   1.169 0.242553    
year.min:discchemistry                 2.657e+01  6.590e+00   4.032 5.54e-05 ***
year.min:discbiology                   2.245e+01  8.782e+00   2.556 0.010588 *  
year.min:discbiomedical research       6.452e+00  5.877e+00   1.098 0.272332    
year.min:discpsychology                6.390e+01  1.602e+01   3.988 6.67e-05 ***
year.min:discsocial sciences           3.326e+01  1.163e+01   2.859 0.004252 ** 
year.min:discarts&humanities           5.549e+01  5.527e+01   1.004 0.315397    
year.min:discother                     5.570e+01  9.700e+00   5.742 9.39e-09 ***
I(year.min^2):discmathematics          2.639e-04  7.432e-03   0.036 0.971674    
I(year.min^2):discearth and space     -2.612e-02  6.921e-03  -3.774 0.000161 ***
I(year.min^2):discphysics             -5.338e-03  4.483e-03  -1.191 0.233778    
I(year.min^2):discchemistry           -1.366e-02  3.365e-03  -4.058 4.96e-05 ***
I(year.min^2):discbiology             -1.148e-02  4.481e-03  -2.562 0.010412 *  
I(year.min^2):discbiomedical research -3.299e-03  3.000e-03  -1.100 0.271499    
I(year.min^2):discpsychology          -3.268e-02  8.178e-03  -3.996 6.45e-05 ***
I(year.min^2):discsocial sciences     -1.704e-02  5.944e-03  -2.866 0.004153 ** 
I(year.min^2):discarts&humanities     -2.792e-02  2.801e-02  -0.997 0.318816    
I(year.min^2):discother               -2.848e-02  4.945e-03  -5.759 8.50e-09 ***
I(year.min^3):discmathematics         -3.651e-08  1.267e-06  -0.029 0.977016    
I(year.min^3):discearth and space      4.448e-06  1.176e-06   3.783 0.000155 ***
I(year.min^3):discphysics              9.245e-07  7.623e-07   1.213 0.225242    
I(year.min^3):discchemistry            2.339e-06  5.728e-07   4.083 4.45e-05 ***
I(year.min^3):discbiology              1.957e-06  7.620e-07   2.568 0.010242 *  
I(year.min^3):discbiomedical research  5.622e-07  5.105e-07   1.101 0.270770    
I(year.min^3):discpsychology           5.570e-06  1.391e-06   4.004 6.24e-05 ***
I(year.min^3):discsocial sciences      2.909e-06  1.012e-06   2.873 0.004063 ** 
I(year.min^3):discarts&humanities      4.682e-06  4.730e-06   0.990 0.322295    
I(year.min^3):discother                4.853e-06  8.403e-07   5.776 7.71e-09 ***
---
Signif. codes:  0 ‘***’ 0.001 ‘**’ 0.01 ‘*’ 0.05 ‘.’ 0.1 ‘ ’ 1

(Dispersion parameter for quasipoisson family taken to be 0.1526761)

    Null deviance: 8383.4  on 51483  degrees of freedom
Residual deviance: 8091.8  on 51440  degrees of freedom
AIC: NA

Number of Fisher Scoring iterations: 4


[1] "------Figure 1a - 1980-1998------"


Call:
glm(formula = log10(tot.paps) ~ (year.min) * disc, family = quasipoisson)

Deviance Residuals: 
    Min       1Q   Median       3Q      Max  
-0.8368  -0.3020  -0.0096   0.2589   1.3949  

Coefficients:
                                   Estimate Std. Error t value Pr(>|t|)    
(Intercept)                       2.504e+00  1.293e+00   1.937  0.05281 .  
year.min                         -1.336e-03  6.501e-04  -2.055  0.03990 *  
discmathematics                   2.015e+00  8.918e+00   0.226  0.82128    
discearth and space              -1.425e+01  4.531e+00  -3.144  0.00167 ** 
discphysics                      -7.893e+00  3.753e+00  -2.103  0.03549 *  
discchemistry                    -1.477e+01  3.216e+00  -4.592 4.41e-06 ***
discbiology                      -8.171e+00  3.508e+00  -2.329  0.01986 *  
discbiomedical research           4.145e+00  2.632e+00   1.575  0.11530    
discpsychology                   -1.458e+01  6.954e+00  -2.097  0.03604 *  
discsocial sciences               7.341e+00  6.941e+00   1.058  0.29022    
discarts&humanities               1.291e+01  7.132e+00   1.810  0.07023 .  
discother                        -1.618e+01  3.609e+00  -4.483 7.38e-06 ***
year.min:discmathematics         -1.036e-03  4.484e-03  -0.231  0.81736    
year.min:discearth and space      7.132e-03  2.277e-03   3.132  0.00174 ** 
year.min:discphysics              4.041e-03  1.887e-03   2.142  0.03221 *  
year.min:discchemistry            7.421e-03  1.616e-03   4.591 4.43e-06 ***
year.min:discbiology              4.037e-03  1.763e-03   2.290  0.02205 *  
year.min:discbiomedical research -2.087e-03  1.323e-03  -1.577  0.11474    
year.min:discpsychology           7.300e-03  3.494e-03   2.089  0.03668 *  
year.min:discsocial sciences     -3.770e-03  3.489e-03  -1.081  0.27992    
year.min:discarts&humanities     -6.608e-03  3.588e-03  -1.842  0.06553 .  
year.min:discother                8.038e-03  1.814e-03   4.432 9.36e-06 ***
---
Signif. codes:  0 ‘***’ 0.001 ‘**’ 0.01 ‘*’ 0.05 ‘.’ 0.1 ‘ ’ 1

(Dispersion parameter for quasipoisson family taken to be 0.1504661)

    Null deviance: 5083.8  on 31666  degrees of freedom
Residual deviance: 4914.6  on 31645  degrees of freedom
AIC: NA

Number of Fisher Scoring iterations: 4


[1] "------Figure 1b------"


Call:
glm(formula = log10(av.coaut) ~ (year.min + I(year.min^2) + I(year.min^3)) * 
    disc, family = quasipoisson, weights = tot.paps)

Deviance Residuals: 
    Min       1Q   Median       3Q      Max  
-7.9446  -0.4813  -0.0701   0.2859  17.8618  

Coefficients:
                                        Estimate Std. Error t value Pr(>|t|)    
(Intercept)                            6.485e+03  2.487e+03   2.607 0.009130 ** 
year.min                              -1.014e+01  3.798e+00  -2.669 0.007602 ** 
I(year.min^2)                          5.271e-03  1.934e-03   2.726 0.006413 ** 
I(year.min^3)                         -9.112e-07  3.280e-07  -2.778 0.005479 ** 
discmathematics                       -8.029e+03  1.634e+04  -0.491 0.623142    
discearth and space                    1.650e+02  1.201e+04   0.014 0.989039    
discphysics                           -2.436e+04  7.144e+03  -3.410 0.000651 ***
discchemistry                         -1.231e+04  4.705e+03  -2.617 0.008871 ** 
discbiology                           -1.573e+04  8.251e+03  -1.907 0.056544 .  
discbiomedical research               -1.711e+03  4.473e+03  -0.383 0.702002    
discpsychology                        -4.130e+04  2.132e+04  -1.937 0.052714 .  
discsocial sciences                    7.983e+04  1.854e+04   4.307 1.66e-05 ***
discarts&humanities                    2.293e+05  1.600e+05   1.433 0.151914    
discother                             -6.590e+04  1.142e+04  -5.771 7.90e-09 ***
year.min:discmathematics               1.284e+01  2.506e+01   0.513 0.608240    
year.min:discearth and space           2.176e-02  1.833e+01   0.001 0.999053    
year.min:discphysics                   3.758e+01  1.090e+01   3.449 0.000563 ***
year.min:discchemistry                 1.907e+01  7.196e+00   2.650 0.008053 ** 
year.min:discbiology                   2.438e+01  1.260e+01   1.935 0.053025 .  
year.min:discbiomedical research       2.785e+00  6.836e+00   0.407 0.683741    
year.min:discpsychology                6.314e+01  3.251e+01   1.942 0.052102 .  
year.min:discsocial sciences          -1.218e+02  2.839e+01  -4.292 1.78e-05 ***
year.min:discarts&humanities          -3.474e+02  2.433e+02  -1.428 0.153316    
year.min:discother                     1.008e+02  1.741e+01   5.794 6.93e-09 ***
I(year.min^2):discmathematics         -6.837e-03  1.281e-02  -0.534 0.593428    
I(year.min^2):discearth and space     -1.523e-04  9.322e-03  -0.016 0.986963    
I(year.min^2):discphysics             -1.932e-02  5.539e-03  -3.489 0.000486 ***
I(year.min^2):discchemistry           -9.838e-03  3.668e-03  -2.682 0.007324 ** 
I(year.min^2):discbiology             -1.259e-02  6.416e-03  -1.963 0.049684 *  
I(year.min^2):discbiomedical research -1.505e-03  3.482e-03  -0.432 0.665638    
I(year.min^2):discpsychology          -3.218e-02  1.652e-02  -1.948 0.051470 .  
I(year.min^2):discsocial sciences      6.195e-02  1.449e-02   4.275 1.91e-05 ***
I(year.min^2):discarts&humanities      1.754e-01  1.232e-01   1.423 0.154764    
I(year.min^2):discother               -5.144e-02  8.845e-03  -5.816 6.08e-09 ***
I(year.min^3):discmathematics          1.211e-06  2.182e-06   0.555 0.578754    
I(year.min^3):discearth and space      5.009e-08  1.581e-06   0.032 0.974716    
I(year.min^3):discphysics              3.313e-06  9.387e-07   3.529 0.000417 ***
I(year.min^3):discchemistry            1.691e-06  6.233e-07   2.713 0.006675 ** 
I(year.min^3):discbiology              2.167e-06  1.089e-06   1.991 0.046518 *  
I(year.min^3):discbiomedical research  2.701e-07  5.912e-07   0.457 0.647716    
I(year.min^3):discpsychology           5.467e-06  2.799e-06   1.953 0.050820 .  
I(year.min^3):discsocial sciences     -1.050e-05  2.465e-06  -4.259 2.06e-05 ***
I(year.min^3):discarts&humanities     -2.951e-05  2.081e-05  -1.418 0.156250    
I(year.min^3):discother                8.744e-06  1.498e-06   5.837 5.34e-09 ***
---
Signif. codes:  0 ‘***’ 0.001 ‘**’ 0.01 ‘*’ 0.05 ‘.’ 0.1 ‘ ’ 1

(Dispersion parameter for quasipoisson family taken to be 0.7262017)

    Null deviance: 70637  on 51483  degrees of freedom
Residual deviance: 34625  on 51440  degrees of freedom
AIC: NA

Number of Fisher Scoring iterations: 6


[1] "------Figure 1b - 1980-1998------"


Call:
glm(formula = log10(av.coaut) ~ (year.min) * disc, family = quasipoisson, 
    weights = tot.paps)

Deviance Residuals: 
    Min       1Q   Median       3Q      Max  
-7.8106  -0.4340  -0.0601   0.2644  17.9245  

Coefficients:
                                   Estimate Std. Error t value Pr(>|t|)    
(Intercept)                      -2.532e+01  9.685e-01 -26.146  < 2e-16 ***
year.min                          1.253e-02  4.868e-04  25.733  < 2e-16 ***
discmathematics                  -2.788e+01  1.105e+01  -2.523 0.011644 *  
discearth and space              -2.357e+01  4.121e+00  -5.718 1.09e-08 ***
discphysics                      -3.493e+01  2.560e+00 -13.645  < 2e-16 ***
discchemistry                    -1.636e+00  2.605e+00  -0.628 0.530064    
discbiology                      -2.480e+01  3.323e+00  -7.462 8.74e-14 ***
discbiomedical research          -6.192e+00  2.078e+00  -2.980 0.002888 ** 
discpsychology                   -2.726e+01  7.160e+00  -3.808 0.000140 ***
discsocial sciences              -3.490e+01  1.149e+01  -3.038 0.002385 ** 
discarts&humanities              -1.034e+02  2.557e+01  -4.044 5.26e-05 ***
discother                        -2.105e+01  3.875e+00  -5.432 5.61e-08 ***
year.min:discmathematics          1.361e-02  5.554e-03   2.451 0.014267 *  
year.min:discearth and space      1.174e-02  2.070e-03   5.671 1.43e-08 ***
year.min:discphysics              1.763e-02  1.286e-03  13.704  < 2e-16 ***
year.min:discchemistry            7.707e-04  1.309e-03   0.589 0.556072    
year.min:discbiology              1.231e-02  1.669e-03   7.374 1.70e-13 ***
year.min:discbiomedical research  3.101e-03  1.044e-03   2.969 0.002991 ** 
year.min:discpsychology           1.347e-02  3.596e-03   3.747 0.000179 ***
year.min:discsocial sciences      1.689e-02  5.773e-03   2.926 0.003440 ** 
year.min:discarts&humanities      5.050e-02  1.286e-02   3.928 8.57e-05 ***
year.min:discother                1.034e-02  1.947e-03   5.311 1.10e-07 ***
---
Signif. codes:  0 ‘***’ 0.001 ‘**’ 0.01 ‘*’ 0.05 ‘.’ 0.1 ‘ ’ 1

(Dispersion parameter for quasipoisson family taken to be 0.7194406)

    Null deviance: 32034  on 31666  degrees of freedom
Residual deviance: 20218  on 31645  degrees of freedom
AIC: NA

Number of Fisher Scoring iterations: 5


[1] "------Figure 2a------"


Call:
glm(formula = log10(tot.paps/av.coaut) ~ (year.min + I(year.min^2) + 
    I(year.min^3)) * disc, family = gaussian, weights = tot.paps)

Deviance Residuals: 
     Min        1Q    Median        3Q       Max  
-11.7276   -1.0896   -0.6994   -0.0912   22.0710  

Coefficients:
                                        Estimate Std. Error t value Pr(>|t|)    
(Intercept)                            2.716e+04  1.890e+03  14.371  < 2e-16 ***
year.min                              -4.184e+01  2.894e+00 -14.459  < 2e-16 ***
I(year.min^2)                          2.149e-02  1.477e-03  14.548  < 2e-16 ***
I(year.min^3)                         -3.678e-06  2.512e-07 -14.639  < 2e-16 ***
discmathematics                       -1.732e+04  8.838e+03  -1.960  0.05005 .  
discearth and space                   -4.251e+04  8.633e+03  -4.924 8.49e-07 ***
discphysics                           -2.718e+03  5.149e+03  -0.528  0.59753    
discchemistry                         -1.940e+04  3.875e+03  -5.005 5.60e-07 ***
discbiology                           -1.623e+04  5.757e+03  -2.819  0.00482 ** 
discbiomedical research               -7.177e+03  3.429e+03  -2.093  0.03635 *  
discpsychology                        -4.653e+04  1.026e+04  -4.536 5.75e-06 ***
discsocial sciences                   -3.237e+04  7.044e+03  -4.595 4.34e-06 ***
discarts&humanities                    1.888e+04  4.123e+04   0.458  0.64694    
discother                             -3.486e+04  6.466e+03  -5.392 7.01e-08 ***
year.min:discmathematics               2.665e+01  1.357e+01   1.963  0.04964 *  
year.min:discearth and space           6.517e+01  1.321e+01   4.935 8.04e-07 ***
year.min:discphysics                   4.226e+00  7.879e+00   0.536  0.59171    
year.min:discchemistry                 2.991e+01  5.938e+00   5.037 4.75e-07 ***
year.min:discbiology                   2.491e+01  8.813e+00   2.826  0.00471 ** 
year.min:discbiomedical research       1.105e+01  5.253e+00   2.103  0.03550 *  
year.min:discpsychology                7.146e+01  1.571e+01   4.549 5.40e-06 ***
year.min:discsocial sciences           4.976e+01  1.080e+01   4.607 4.10e-06 ***
year.min:discarts&humanities          -2.933e+01  6.266e+01  -0.468  0.63976    
year.min:discother                     5.356e+01  9.889e+00   5.416 6.13e-08 ***
I(year.min^2):discmathematics         -1.366e-02  6.949e-03  -1.967  0.04925 *  
I(year.min^2):discearth and space     -3.330e-02  6.732e-03  -4.946 7.62e-07 ***
I(year.min^2):discphysics             -2.188e-03  4.019e-03  -0.544  0.58611    
I(year.min^2):discchemistry           -1.537e-02  3.033e-03  -5.068 4.02e-07 ***
I(year.min^2):discbiology             -1.274e-02  4.496e-03  -2.834  0.00460 ** 
I(year.min^2):discbiomedical research -5.665e-03  2.683e-03  -2.112  0.03471 *  
I(year.min^2):discpsychology          -3.658e-02  8.017e-03  -4.562 5.07e-06 ***
I(year.min^2):discsocial sciences     -2.549e-02  5.521e-03  -4.618 3.89e-06 ***
I(year.min^2):discarts&humanities      1.517e-02  3.174e-02   0.478  0.63268    
I(year.min^2):discother               -2.743e-02  5.041e-03  -5.440 5.35e-08 ***
I(year.min^3):discmathematics          2.335e-06  1.185e-06   1.970  0.04886 *  
I(year.min^3):discearth and space      5.669e-06  1.144e-06   4.956 7.23e-07 ***
I(year.min^3):discphysics              3.774e-07  6.832e-07   0.552  0.58073    
I(year.min^3):discchemistry            2.633e-06  5.163e-07   5.100 3.41e-07 ***
I(year.min^3):discbiology              2.173e-06  7.647e-07   2.842  0.00449 ** 
I(year.min^3):discbiomedical research  9.681e-07  4.566e-07   2.120  0.03398 *  
I(year.min^3):discpsychology           6.240e-06  1.364e-06   4.576 4.76e-06 ***
I(year.min^3):discsocial sciences      4.353e-06  9.405e-07   4.628 3.69e-06 ***
I(year.min^3):discarts&humanities     -2.614e-06  5.359e-06  -0.488  0.62571    
I(year.min^3):discother                4.681e-06  8.566e-07   5.464 4.67e-08 ***
---
Signif. codes:  0 ‘***’ 0.001 ‘**’ 0.01 ‘*’ 0.05 ‘.’ 0.1 ‘ ’ 1

(Dispersion parameter for gaussian family taken to be 1.521324)

    Null deviance: 88658  on 51483  degrees of freedom
Residual deviance: 78257  on 51440  degrees of freedom
AIC: 69191

Number of Fisher Scoring iterations: 2


[1] "------Figure 2a - 1980-1998------"


Call:
glm(formula = log10(tot.paps/av.coaut) ~ (year.min) * disc, family = gaussian, 
    weights = tot.paps)

Deviance Residuals: 
     Min        1Q    Median        3Q       Max  
-11.7481   -1.0818   -0.6961   -0.0797   22.4016  

Coefficients:
                                   Estimate Std. Error t value Pr(>|t|)    
(Intercept)                       2.714e+01  1.160e+00  23.402  < 2e-16 ***
year.min                         -1.337e-02  5.830e-04 -22.933  < 2e-16 ***
discmathematics                  -1.273e+01  8.890e+00  -1.432 0.152134    
discearth and space              -1.557e+01  4.431e+00  -3.514 0.000442 ***
discphysics                       6.995e+00  3.263e+00   2.144 0.032045 *  
discchemistry                    -1.504e+01  2.982e+00  -5.045 4.57e-07 ***
discbiology                      -9.670e+00  3.453e+00  -2.800 0.005111 ** 
discbiomedical research           2.940e-01  2.460e+00   0.120 0.904869    
discpsychology                   -2.579e+01  6.745e+00  -3.824 0.000132 ***
discsocial sciences              -6.987e+00  7.266e+00  -0.962 0.336292    
discarts&humanities               1.330e+01  7.129e+00   1.866 0.062023 .  
discother                        -2.362e+01  3.705e+00  -6.376 1.84e-10 ***
year.min:discmathematics          6.493e-03  4.470e-03   1.452 0.146373    
year.min:discearth and space      7.815e-03  2.226e-03   3.511 0.000447 ***
year.min:discphysics             -3.519e-03  1.640e-03  -2.145 0.031923 *  
year.min:discchemistry            7.578e-03  1.499e-03   5.056 4.30e-07 ***
year.min:discbiology              4.836e-03  1.736e-03   2.786 0.005335 ** 
year.min:discbiomedical research -1.859e-04  1.236e-03  -0.150 0.880475    
year.min:discpsychology           1.303e-02  3.389e-03   3.845 0.000121 ***
year.min:discsocial sciences      3.631e-03  3.653e-03   0.994 0.320308    
year.min:discarts&humanities     -6.483e-03  3.587e-03  -1.807 0.070778 .  
year.min:discother                1.188e-02  1.862e-03   6.381 1.79e-10 ***
---
Signif. codes:  0 ‘***’ 0.001 ‘**’ 0.01 ‘*’ 0.05 ‘.’ 0.1 ‘ ’ 1

(Dispersion parameter for gaussian family taken to be 1.555093)

    Null deviance: 52245  on 31666  degrees of freedom
Residual deviance: 49211  on 31645  degrees of freedom
AIC: 42979

Number of Fisher Scoring iterations: 2


[1] "------Figure 2b------"


Call:
glm(formula = log10(tot.paps.first + 1) ~ (year.min + I(year.min^2) + 
    I(year.min^3)) * disc, family = quasipoisson)

Deviance Residuals: 
     Min        1Q    Median        3Q       Max  
-1.30352  -0.38204   0.01624   0.31271   1.59629  

Coefficients:
                                        Estimate Std. Error t value Pr(>|t|)   
(Intercept)                            7.108e+03  2.703e+03   2.630  0.00855 **
year.min                              -1.094e+01  4.142e+00  -2.642  0.00824 **
I(year.min^2)                          5.616e-03  2.115e-03   2.655  0.00792 **
I(year.min^3)                         -9.608e-07  3.599e-07  -2.669  0.00761 **
discmathematics                        1.907e+04  1.167e+04   1.635  0.10212   
discearth and space                   -3.276e+04  1.133e+04  -2.892  0.00383 **
discphysics                            6.018e+03  7.566e+03   0.795  0.42639   
discchemistry                         -1.637e+04  5.970e+03  -2.742  0.00612 **
discbiology                           -1.072e+03  7.267e+03  -0.148  0.88268   
discbiomedical research                6.449e+03  5.076e+03   1.270  0.20397   
discpsychology                        -2.457e+04  1.288e+04  -1.907  0.05651 . 
discsocial sciences                   -7.781e+03  9.006e+03  -0.864  0.38762   
discarts&humanities                   -1.950e+04  3.951e+04  -0.494  0.62159   
discother                             -8.407e+03  7.742e+03  -1.086  0.27751   
year.min:discmathematics              -2.932e+01  1.791e+01  -1.637  0.10163   
year.min:discearth and space           5.014e+01  1.733e+01   2.894  0.00381 **
year.min:discphysics                  -9.106e+00  1.159e+01  -0.786  0.43190   
year.min:discchemistry                 2.526e+01  9.149e+00   2.761  0.00577 **
year.min:discbiology                   1.574e+00  1.113e+01   0.141  0.88752   
year.min:discbiomedical research      -9.956e+00  7.779e+00  -1.280  0.20056   
year.min:discpsychology                3.760e+01  1.974e+01   1.905  0.05677 . 
year.min:discsocial sciences           1.190e+01  1.381e+01   0.862  0.38886   
year.min:discarts&humanities           2.925e+01  6.007e+01   0.487  0.62634   
year.min:discother                     1.286e+01  1.185e+01   1.086  0.27764   
I(year.min^2):discmathematics          1.502e-02  9.163e-03   1.639  0.10112   
I(year.min^2):discearth and space     -2.558e-02  8.836e-03  -2.895  0.00380 **
I(year.min^2):discphysics              4.592e-03  5.914e-03   0.776  0.43751   
I(year.min^2):discchemistry           -1.299e-02  4.674e-03  -2.780  0.00544 **
I(year.min^2):discbiology             -7.684e-04  5.681e-03  -0.135  0.89241   
I(year.min^2):discbiomedical research  5.123e-03  3.973e-03   1.290  0.19717   
I(year.min^2):discpsychology          -1.918e-02  1.008e-02  -1.903  0.05704 . 
I(year.min^2):discsocial sciences     -6.063e-03  7.055e-03  -0.859  0.39017   
I(year.min^2):discarts&humanities     -1.462e-02  3.044e-02  -0.480  0.63110   
I(year.min^2):discother               -6.561e-03  6.045e-03  -1.085  0.27776   
I(year.min^3):discmathematics         -2.566e-06  1.563e-06  -1.642  0.10061   
I(year.min^3):discearth and space      4.348e-06  1.502e-06   2.896  0.00378 **
I(year.min^3):discphysics             -7.714e-07  1.006e-06  -0.767  0.44321   
I(year.min^3):discchemistry            2.227e-06  7.957e-07   2.799  0.00513 **
I(year.min^3):discbiology              1.247e-07  9.665e-07   0.129  0.89734   
I(year.min^3):discbiomedical research -8.787e-07  6.762e-07  -1.299  0.19382   
I(year.min^3):discpsychology           3.259e-06  1.715e-06   1.901  0.05733 . 
I(year.min^3):discsocial sciences      1.030e-06  1.202e-06   0.857  0.39153   
I(year.min^3):discarts&humanities      2.435e-06  5.143e-06   0.473  0.63586   
I(year.min^3):discother                1.115e-06  1.028e-06   1.085  0.27788   
---
Signif. codes:  0 ‘***’ 0.001 ‘**’ 0.01 ‘*’ 0.05 ‘.’ 0.1 ‘ ’ 1

(Dispersion parameter for quasipoisson family taken to be 0.2194158)

    Null deviance: 15191  on 51483  degrees of freedom
Residual deviance: 14846  on 51440  degrees of freedom
AIC: NA

Number of Fisher Scoring iterations: 5


[1] "------Figure 2b - 1980-1998------"


Call:
glm(formula = log10(tot.paps.first + 1) ~ (year.min) * disc, 
    family = quasipoisson)

Deviance Residuals: 
     Min        1Q    Median        3Q       Max  
-1.27155  -0.39933   0.02801   0.32643   1.60515  

Coefficients:
                                   Estimate Std. Error t value Pr(>|t|)    
(Intercept)                       3.157e+00  1.951e+00   1.618   0.1056    
year.min                         -1.858e-03  9.807e-04  -1.894   0.0582 .  
discmathematics                   2.299e+01  1.212e+01   1.898   0.0577 .  
discearth and space              -6.053e+00  6.560e+00  -0.923   0.3562    
discphysics                       3.669e+00  5.621e+00   0.653   0.5140    
discchemistry                    -2.056e+01  5.021e+00  -4.094 4.25e-05 ***
discbiology                       5.245e+00  5.077e+00   1.033   0.3017    
discbiomedical research           6.692e+00  3.974e+00   1.684   0.0922 .  
discpsychology                   -6.701e-01  9.694e+00  -0.069   0.9449    
discsocial sciences               1.455e+01  8.808e+00   1.652   0.0986 .  
discarts&humanities               1.039e+01  8.485e+00   1.225   0.2206    
discother                         2.992e+00  5.068e+00   0.590   0.5549    
year.min:discmathematics         -1.148e-02  6.093e-03  -1.883   0.0597 .  
year.min:discearth and space      3.056e-03  3.297e-03   0.927   0.3539    
year.min:discphysics             -1.762e-03  2.826e-03  -0.623   0.5330    
year.min:discchemistry            1.029e-02  2.524e-03   4.078 4.55e-05 ***
year.min:discbiology             -2.659e-03  2.552e-03  -1.042   0.2974    
year.min:discbiomedical research -3.368e-03  1.998e-03  -1.686   0.0918 .  
year.min:discpsychology           3.875e-04  4.871e-03   0.080   0.9366    
year.min:discsocial sciences     -7.213e-03  4.428e-03  -1.629   0.1034    
year.min:discarts&humanities     -5.093e-03  4.269e-03  -1.193   0.2328    
year.min:discother               -1.517e-03  2.547e-03  -0.596   0.5514    
---
Signif. codes:  0 ‘***’ 0.001 ‘**’ 0.01 ‘*’ 0.05 ‘.’ 0.1 ‘ ’ 1

(Dispersion parameter for quasipoisson family taken to be 0.2328404)

    Null deviance: 9932.0  on 31666  degrees of freedom
Residual deviance: 9819.6  on 31645  degrees of freedom
AIC: NA

Number of Fisher Scoring iterations: 5


[1] "------Same as Figure 2b, for last authors------"


Call:
glm(formula = log10(tot.paps.last + 1) ~ (year.min + I(year.min^2) + 
    I(year.min^3)) * disc, family = quasipoisson)

Deviance Residuals: 
    Min       1Q   Median       3Q      Max  
-0.9901  -0.7148  -0.1126   0.3164   2.8459  

Coefficients:
                                        Estimate Std. Error t value Pr(>|t|)    
(Intercept)                            4.287e+04  5.679e+03   7.550 4.43e-14 ***
year.min                              -6.664e+01  8.695e+00  -7.664 1.84e-14 ***
I(year.min^2)                          3.452e-02  4.438e-03   7.778 7.50e-15 ***
I(year.min^3)                         -5.958e-06  7.549e-07  -7.893 3.02e-15 ***
discmathematics                       -2.851e+04  2.950e+04  -0.967 0.333718    
discearth and space                   -1.719e+04  2.169e+04  -0.792 0.428099    
discphysics                           -3.392e+04  1.598e+04  -2.122 0.033819 *  
discchemistry                         -2.156e+04  1.015e+04  -2.125 0.033609 *  
discbiology                           -1.906e+04  1.511e+04  -1.262 0.207063    
discbiomedical research               -1.103e+04  1.036e+04  -1.065 0.286863    
discpsychology                        -5.247e+04  2.985e+04  -1.758 0.078797 .  
discsocial sciences                    1.167e+04  3.115e+04   0.375 0.707873    
discarts&humanities                    2.198e+05  2.445e+05   0.899 0.368792    
discother                             -7.452e+04  2.019e+04  -3.691 0.000223 ***
year.min:discmathematics               4.448e+01  4.519e+01   0.984 0.325002    
year.min:discearth and space           2.687e+01  3.317e+01   0.810 0.417927    
year.min:discphysics                   5.231e+01  2.444e+01   2.140 0.032362 *  
year.min:discchemistry                 3.361e+01  1.555e+01   2.162 0.030661 *  
year.min:discbiology                   2.964e+01  2.312e+01   1.282 0.199915    
year.min:discbiomedical research       1.691e+01  1.587e+01   1.065 0.286665    
year.min:discpsychology                8.111e+01  4.565e+01   1.777 0.075631 .  
year.min:discsocial sciences          -1.651e+01  4.770e+01  -0.346 0.729226    
year.min:discarts&humanities          -3.333e+02  3.720e+02  -0.896 0.370240    
year.min:discother                     1.146e+02  3.082e+01   3.719 0.000200 ***
I(year.min^2):discmathematics         -2.313e-02  2.308e-02  -1.002 0.316254    
I(year.min^2):discearth and space     -1.400e-02  1.691e-02  -0.828 0.407765    
I(year.min^2):discphysics             -2.689e-02  1.246e-02  -2.158 0.030956 *  
I(year.min^2):discchemistry           -1.746e-02  7.944e-03  -2.198 0.027965 *  
I(year.min^2):discbiology             -1.536e-02  1.179e-02  -1.302 0.192857    
I(year.min^2):discbiomedical research -8.632e-03  8.102e-03  -1.065 0.286698    
I(year.min^2):discpsychology          -4.180e-02  2.327e-02  -1.796 0.072522 .  
I(year.min^2):discsocial sciences      7.719e-03  2.435e-02   0.317 0.751253    
I(year.min^2):discarts&humanities      1.685e-01  1.886e-01   0.893 0.371763    
I(year.min^2):discother               -5.875e-02  1.568e-02  -3.747 0.000179 ***
I(year.min^3):discmathematics          4.009e-06  3.928e-06   1.021 0.307492    
I(year.min^3):discearth and space      2.429e-06  2.872e-06   0.846 0.397619    
I(year.min^3):discphysics              4.606e-06  2.118e-06   2.175 0.029599 *  
I(year.min^3):discchemistry            3.021e-06  1.353e-06   2.234 0.025498 *  
I(year.min^3):discbiology              2.652e-06  2.005e-06   1.323 0.185897    
I(year.min^3):discbiomedical research  1.468e-06  1.379e-06   1.065 0.286960    
I(year.min^3):discpsychology           7.179e-06  3.954e-06   1.815 0.069472 .  
I(year.min^3):discsocial sciences     -1.190e-06  4.143e-06  -0.287 0.773918    
I(year.min^3):discarts&humanities     -2.838e-05  3.188e-05  -0.890 0.373354    
I(year.min^3):discother                1.004e-05  2.660e-06   3.775 0.000160 ***
---
Signif. codes:  0 ‘***’ 0.001 ‘**’ 0.01 ‘*’ 0.05 ‘.’ 0.1 ‘ ’ 1

(Dispersion parameter for quasipoisson family taken to be 0.348033)

    Null deviance: 20745  on 51483  degrees of freedom
Residual deviance: 19064  on 51440  degrees of freedom
AIC: NA

Number of Fisher Scoring iterations: 6


[1] "------Same as Figure 2b - 1980-1998 - for last authors------"


Call:
glm(formula = log10(tot.paps.last + 1) ~ (year.min) * disc, family = quasipoisson)

Deviance Residuals: 
    Min       1Q   Median       3Q      Max  
-0.8848  -0.6820  -0.2635   0.3077   2.5276  

Coefficients:
                                   Estimate Std. Error t value Pr(>|t|)    
(Intercept)                       7.095e+01  3.961e+00  17.915  < 2e-16 ***
year.min                         -3.642e-02  1.992e-03 -18.287  < 2e-16 ***
discmathematics                  -7.128e+01  2.141e+01  -3.329 0.000871 ***
discearth and space              -5.400e+01  1.121e+01  -4.817 1.47e-06 ***
discphysics                      -2.640e+01  1.055e+01  -2.502 0.012364 *  
discchemistry                    -4.026e+01  8.901e+00  -4.524 6.10e-06 ***
discbiology                      -4.180e+01  9.366e+00  -4.463 8.11e-06 ***
discbiomedical research           1.285e+01  8.551e+00   1.503 0.132812    
discpsychology                   -7.741e+01  1.658e+01  -4.669 3.03e-06 ***
discsocial sciences              -1.193e+02  2.092e+01  -5.701 1.20e-08 ***
discarts&humanities              -1.014e+02  4.894e+01  -2.072 0.038269 *  
discother                        -8.591e+01  9.212e+00  -9.327  < 2e-16 ***
year.min:discmathematics          3.607e-02  1.077e-02   3.350 0.000808 ***
year.min:discearth and space      2.736e-02  5.635e-03   4.854 1.21e-06 ***
year.min:discphysics              1.345e-02  5.306e-03   2.534 0.011277 *  
year.min:discchemistry            2.036e-02  4.476e-03   4.550 5.39e-06 ***
year.min:discbiology              2.111e-02  4.709e-03   4.482 7.41e-06 ***
year.min:discbiomedical research -6.546e-03  4.300e-03  -1.522 0.127956    
year.min:discpsychology           3.915e-02  8.330e-03   4.700 2.62e-06 ***
year.min:discsocial sciences      5.990e-02  1.051e-02   5.697 1.23e-08 ***
year.min:discarts&humanities      5.004e-02  2.462e-02   2.033 0.042092 *  
year.min:discother                4.331e-02  4.630e-03   9.356  < 2e-16 ***
---
Signif. codes:  0 ‘***’ 0.001 ‘**’ 0.01 ‘*’ 0.05 ‘.’ 0.1 ‘ ’ 1

(Dispersion parameter for quasipoisson family taken to be 0.3683508)

    Null deviance: 12601  on 31666  degrees of freedom
Residual deviance: 11986  on 31645  degrees of freedom
AIC: NA

Number of Fisher Scoring iterations: 5


[1] "------Figure 3a, data country by country------"


Call:
glm(formula = log10(tot.paps/av.coaut) ~ (year.min + I(year.min^2) + 
    I(year.min^3)) * count.good, family = gaussian, weights = tot.paps)

Deviance Residuals: 
     Min        1Q    Median        3Q       Max  
-12.8498   -1.0785   -0.6756   -0.0667   21.0806  

Coefficients:
                                      Estimate Std. Error t value Pr(>|t|)    
(Intercept)                          2.493e+04  2.169e+03  11.491  < 2e-16 ***
year.min                            -3.840e+01  3.324e+00 -11.552  < 2e-16 ***
I(year.min^2)                        1.972e-02  1.697e-03  11.615  < 2e-16 ***
I(year.min^3)                       -3.374e-06  2.889e-07 -11.679  < 2e-16 ***
count.goodaustralia                 -2.054e+04  1.391e+04  -1.477  0.13980    
count.goodbelgium                   -2.267e+04  1.671e+04  -1.356  0.17503    
count.goodcanada                    -1.798e+04  6.348e+03  -2.832  0.00463 ** 
count.gooddenmark                    1.468e+04  1.989e+04   0.738  0.46055    
count.goodfinland                   -1.923e+05  9.925e+04  -1.937  0.05272 .  
count.goodfrance                    -2.510e+04  2.153e+04  -1.166  0.24378    
count.goodgermany                   -1.840e+05  3.344e+04  -5.502 3.77e-08 ***
count.goodireland                   -4.632e+03  1.695e+04  -0.273  0.78467    
count.gooditaly                     -1.749e+05  1.229e+05  -1.423  0.15463    
count.goodnetherlands               -3.494e+03  5.144e+03  -0.679  0.49705    
count.goodnew-zealand                1.090e+03  1.707e+04   0.064  0.94908    
count.goodother                     -6.807e+04  3.343e+04  -2.036  0.04174 *  
count.goodportugal                  -1.698e+04  2.427e+04  -0.699  0.48428    
count.goodspain                     -4.759e+04  1.821e+04  -2.614  0.00896 ** 
count.goodsweden                     2.354e+04  1.587e+04   1.483  0.13800    
count.gooduk                         1.054e+03  2.927e+03   0.360  0.71878    
year.min:count.goodaustralia         3.141e+01  2.120e+01   1.482  0.13844    
year.min:count.goodbelgium           3.490e+01  2.560e+01   1.364  0.17273    
year.min:count.goodcanada            2.753e+01  9.708e+00   2.836  0.00457 ** 
year.min:count.gooddenmark          -2.245e+01  3.047e+01  -0.737  0.46116    
year.min:count.goodfinland           2.914e+02  1.506e+02   1.934  0.05306 .  
year.min:count.goodfrance            3.807e+01  3.282e+01   1.160  0.24609    
year.min:count.goodgermany           2.800e+02  5.086e+01   5.504 3.73e-08 ***
year.min:count.goodireland           7.299e+00  2.602e+01   0.280  0.77912    
year.min:count.gooditaly             2.662e+02  1.862e+02   1.430  0.15283    
year.min:count.goodnetherlands       5.418e+00  7.860e+00   0.689  0.49066    
year.min:count.goodnew-zealand      -1.646e+00  2.607e+01  -0.063  0.94964    
year.min:count.goodother             1.043e+02  5.114e+01   2.039  0.04147 *  
year.min:count.goodportugal          2.613e+01  3.704e+01   0.706  0.48043    
year.min:count.goodspain             7.290e+01  2.776e+01   2.626  0.00865 ** 
year.min:count.goodsweden           -3.649e+01  2.426e+01  -1.504  0.13261    
year.min:count.gooduk               -1.551e+00  4.486e+00  -0.346  0.72955    
I(year.min^2):count.goodaustralia   -1.601e-02  1.077e-02  -1.487  0.13710    
I(year.min^2):count.goodbelgium     -1.791e-02  1.307e-02  -1.371  0.17044    
I(year.min^2):count.goodcanada      -1.405e-02  4.948e-03  -2.840  0.00451 ** 
I(year.min^2):count.gooddenmark      1.145e-02  1.556e-02   0.736  0.46181    
I(year.min^2):count.goodfinland     -1.472e-01  7.619e-02  -1.932  0.05340 .  
I(year.min^2):count.goodfrance      -1.925e-02  1.667e-02  -1.154  0.24841    
I(year.min^2):count.goodgermany     -1.420e-01  2.579e-02  -5.506 3.69e-08 ***
I(year.min^2):count.goodireland     -3.832e-03  1.332e-02  -0.288  0.77349    
I(year.min^2):count.gooditaly       -1.351e-01  9.405e-02  -1.436  0.15103    
I(year.min^2):count.goodnetherlands -2.799e-03  4.003e-03  -0.699  0.48436    
I(year.min^2):count.goodnew-zealand  8.276e-04  1.328e-02   0.062  0.95029    
I(year.min^2):count.goodother       -5.323e-02  2.607e-02  -2.042  0.04120 *  
I(year.min^2):count.goodportugal    -1.341e-02  1.884e-02  -0.712  0.47655    
I(year.min^2):count.goodspain       -3.722e-02  1.411e-02  -2.637  0.00835 ** 
I(year.min^2):count.goodsweden       1.885e-02  1.236e-02   1.524  0.12740    
I(year.min^2):count.gooduk           7.594e-04  2.292e-03   0.331  0.74043    
I(year.min^3):count.goodaustralia    2.719e-06  1.822e-06   1.492  0.13578    
I(year.min^3):count.goodbelgium      3.063e-06  2.223e-06   1.378  0.16816    
I(year.min^3):count.goodcanada       2.391e-06  8.406e-07   2.844  0.00445 ** 
I(year.min^3):count.gooddenmark     -1.945e-06  2.647e-06  -0.735  0.46251    
I(year.min^3):count.goodfinland      2.478e-05  1.285e-05   1.929  0.05374 .  
I(year.min^3):count.goodfrance       3.243e-06  2.824e-06   1.149  0.25075    
I(year.min^3):count.goodgermany      2.400e-05  4.357e-06   5.507 3.66e-08 ***
I(year.min^3):count.goodireland      6.704e-07  2.271e-06   0.295  0.76780    
I(year.min^3):count.gooditaly        2.284e-05  1.584e-05   1.442  0.14924    
I(year.min^3):count.goodnetherlands  4.819e-07  6.794e-07   0.709  0.47818    
I(year.min^3):count.goodnew-zealand -1.384e-07  2.253e-06  -0.061  0.95101    
I(year.min^3):count.goodother        9.057e-06  4.430e-06   2.044  0.04093 *  
I(year.min^3):count.goodportugal     2.293e-06  3.193e-06   0.718  0.47264    
I(year.min^3):count.goodspain        6.333e-06  2.390e-06   2.649  0.00807 ** 
I(year.min^3):count.goodsweden      -3.245e-06  2.100e-06  -1.545  0.12236    
I(year.min^3):count.gooduk          -1.237e-07  3.903e-07  -0.317  0.75139    
---
Signif. codes:  0 ‘***’ 0.001 ‘**’ 0.01 ‘*’ 0.05 ‘.’ 0.1 ‘ ’ 1

(Dispersion parameter for gaussian family taken to be 1.511484)

    Null deviance: 88658  on 51483  degrees of freedom
Residual deviance: 77714  on 51416  degrees of freedom
AIC: 68881

Number of Fisher Scoring iterations: 2


[1] "------Figure 3a - 1980-1998------"


Call:
glm(formula = log10(tot.paps/av.coaut) ~ (year.min) * count.good, 
    family = gaussian, weights = tot.paps)

Deviance Residuals: 
     Min        1Q    Median        3Q       Max  
-12.8784   -1.0544   -0.6651   -0.0546   21.3060  

Coefficients:
                                 Estimate Std. Error t value Pr(>|t|)    
(Intercept)                     2.921e+01  1.644e+00  17.772  < 2e-16 ***
year.min                       -1.438e-02  8.262e-04 -17.403  < 2e-16 ***
count.goodaustralia            -1.607e+01  4.568e+00  -3.517 0.000437 ***
count.goodbelgium              -2.606e+01  8.820e+00  -2.954 0.003138 ** 
count.goodcanada               -2.029e+01  3.856e+00  -5.263 1.43e-07 ***
count.gooddenmark              -2.878e+00  9.357e+00  -0.308 0.758396    
count.goodfinland               2.465e+01  9.706e+00   2.540 0.011102 *  
count.goodfrance                6.929e-01  7.155e+00   0.097 0.922848    
count.goodgermany              -3.463e+00  5.487e+00  -0.631 0.527985    
count.goodireland              -4.384e+01  1.481e+01  -2.960 0.003082 ** 
count.gooditaly                -4.384e+01  9.003e+00  -4.870 1.12e-06 ***
count.goodnetherlands          -1.334e+00  2.235e+00  -0.597 0.550427    
count.goodnew-zealand           7.163e+00  9.194e+00   0.779 0.435956    
count.goodother                -2.593e+01  1.617e+01  -1.603 0.108981    
count.goodportugal             -2.021e+01  6.158e+00  -3.281 0.001035 ** 
count.goodspain                -1.015e+01  3.695e+00  -2.746 0.006031 ** 
count.goodsweden                2.667e+01  7.554e+00   3.530 0.000415 ***
count.gooduk                   -3.014e+00  2.434e+00  -1.238 0.215629    
year.min:count.goodaustralia    8.073e-03  2.296e-03   3.517 0.000438 ***
year.min:count.goodbelgium      1.306e-02  4.430e-03   2.948 0.003205 ** 
year.min:count.goodcanada       1.019e-02  1.938e-03   5.254 1.50e-07 ***
year.min:count.gooddenmark      1.432e-03  4.700e-03   0.305 0.760556    
year.min:count.goodfinland     -1.236e-02  4.877e-03  -2.534 0.011290 *  
year.min:count.goodfrance      -4.122e-04  3.596e-03  -0.115 0.908740    
year.min:count.goodgermany      1.775e-03  2.755e-03   0.644 0.519550    
year.min:count.goodireland      2.205e-02  7.442e-03   2.962 0.003055 ** 
year.min:count.gooditaly        2.193e-02  4.523e-03   4.847 1.26e-06 ***
year.min:count.goodnetherlands  6.037e-04  1.123e-03   0.537 0.591001    
year.min:count.goodnew-zealand -3.623e-03  4.622e-03  -0.784 0.433109    
year.min:count.goodother        1.301e-02  8.124e-03   1.602 0.109222    
year.min:count.goodportugal     1.009e-02  3.093e-03   3.262 0.001106 ** 
year.min:count.goodspain        4.939e-03  1.858e-03   2.658 0.007867 ** 
year.min:count.goodsweden      -1.342e-02  3.796e-03  -3.535 0.000408 ***
year.min:count.gooduk           1.515e-03  1.223e-03   1.238 0.215606    
---
Signif. codes:  0 ‘***’ 0.001 ‘**’ 0.01 ‘*’ 0.05 ‘.’ 0.1 ‘ ’ 1

(Dispersion parameter for gaussian family taken to be 1.524222)

    Null deviance: 52245  on 31666  degrees of freedom
Residual deviance: 48216  on 31633  degrees of freedom
AIC: 42356

Number of Fisher Scoring iterations: 2


[1] "------Figure 3b, data country by country------"


Call:
glm(formula = log10(tot.paps.first + 1) ~ (year.min + I(year.min^2) + 
    I(year.min^3)) * count.good, family = quasipoisson)

Deviance Residuals: 
     Min        1Q    Median        3Q       Max  
-1.31708  -0.36484   0.02655   0.31034   1.49452  

Coefficients:
                                      Estimate Std. Error t value Pr(>|t|)    
(Intercept)                          1.490e+04  3.076e+03   4.844 1.28e-06 ***
year.min                            -2.296e+01  4.714e+00  -4.870 1.12e-06 ***
I(year.min^2)                        1.179e-02  2.408e-03   4.896 9.81e-07 ***
I(year.min^3)                       -2.018e-06  4.101e-07  -4.922 8.58e-07 ***
count.goodaustralia                 -3.517e+04  1.850e+04  -1.901   0.0573 .  
count.goodbelgium                   -6.863e+02  2.460e+04  -0.028   0.9777    
count.goodcanada                    -1.148e+04  8.305e+03  -1.383   0.1668    
count.gooddenmark                   -3.181e+03  2.829e+04  -0.112   0.9105    
count.goodfinland                   -1.963e+05  1.421e+05  -1.381   0.1672    
count.goodfrance                     8.138e+03  2.381e+04   0.342   0.7325    
count.goodgermany                   -4.069e+04  5.048e+04  -0.806   0.4202    
count.goodireland                    1.725e+04  2.304e+04   0.749   0.4539    
count.gooditaly                     -2.223e+05  1.923e+05  -1.156   0.2478    
count.goodnetherlands                2.122e+03  7.052e+03   0.301   0.7635    
count.goodnew-zealand                1.482e+04  1.896e+04   0.781   0.4345    
count.goodother                     -5.012e+04  4.659e+04  -1.076   0.2820    
count.goodportugal                  -2.179e+04  3.016e+04  -0.722   0.4701    
count.goodspain                     -2.631e+04  2.180e+04  -1.207   0.2276    
count.goodsweden                     2.264e+03  1.968e+04   0.115   0.9084    
count.gooduk                        -5.340e+03  4.171e+03  -1.280   0.2005    
year.min:count.goodaustralia         5.378e+01  2.820e+01   1.907   0.0565 .  
year.min:count.goodbelgium           1.401e+00  3.770e+01   0.037   0.9704    
year.min:count.goodcanada            1.764e+01  1.271e+01   1.388   0.1651    
year.min:count.gooddenmark           5.154e+00  4.334e+01   0.119   0.9053    
year.min:count.goodfinland           2.979e+02  2.157e+02   1.381   0.1673    
year.min:count.goodfrance           -1.258e+01  3.640e+01  -0.346   0.7296    
year.min:count.goodgermany           6.192e+01  7.687e+01   0.806   0.4205    
year.min:count.goodireland          -2.628e+01  3.538e+01  -0.743   0.4576    
year.min:count.gooditaly             3.379e+02  2.916e+02   1.159   0.2465    
year.min:count.goodnetherlands      -3.087e+00  1.078e+01  -0.286   0.7746    
year.min:count.goodnew-zealand      -2.264e+01  2.902e+01  -0.780   0.4353    
year.min:count.goodother             7.688e+01  7.138e+01   1.077   0.2815    
year.min:count.goodportugal          3.355e+01  4.604e+01   0.729   0.4662    
year.min:count.goodspain             4.050e+01  3.334e+01   1.215   0.2244    
year.min:count.goodsweden           -3.411e+00  3.012e+01  -0.113   0.9098    
year.min:count.gooduk                8.341e+00  6.395e+00   1.304   0.1922    
I(year.min^2):count.goodaustralia   -2.741e-02  1.432e-02  -1.913   0.0557 .  
I(year.min^2):count.goodbelgium     -8.948e-04  1.926e-02  -0.046   0.9629    
I(year.min^2):count.goodcanada      -9.033e-03  6.482e-03  -1.394   0.1634    
I(year.min^2):count.gooddenmark     -2.775e-03  2.212e-02  -0.125   0.9002    
I(year.min^2):count.goodfinland     -1.507e-01  1.092e-01  -1.381   0.1674    
I(year.min^2):count.goodfrance       6.480e-03  1.854e-02   0.349   0.7267    
I(year.min^2):count.goodgermany     -3.140e-02  3.901e-02  -0.805   0.4209    
I(year.min^2):count.goodireland      1.334e-02  1.810e-02   0.737   0.4612    
I(year.min^2):count.gooditaly       -1.713e-01  1.474e-01  -1.162   0.2451    
I(year.min^2):count.goodnetherlands  1.492e-03  5.492e-03   0.272   0.7858    
I(year.min^2):count.goodnew-zealand  1.153e-02  1.481e-02   0.779   0.4362    
I(year.min^2):count.goodother       -3.930e-02  3.645e-02  -1.078   0.2810    
I(year.min^2):count.goodportugal    -1.722e-02  2.342e-02  -0.735   0.4623    
I(year.min^2):count.goodspain       -2.077e-02  1.699e-02  -1.223   0.2214    
I(year.min^2):count.goodsweden       1.712e-03  1.537e-02   0.111   0.9113    
I(year.min^2):count.gooduk          -4.341e-03  3.268e-03  -1.328   0.1842    
I(year.min^3):count.goodaustralia    4.655e-06  2.426e-06   1.919   0.0550 .  
I(year.min^3):count.goodbelgium      1.830e-07  3.280e-06   0.056   0.9555    
I(year.min^3):count.goodcanada       1.542e-06  1.102e-06   1.399   0.1618    
I(year.min^3):count.gooddenmark      4.967e-07  3.764e-06   0.132   0.8950    
I(year.min^3):count.goodfinland      2.541e-05  1.841e-05   1.380   0.1675    
I(year.min^3):count.goodfrance      -1.112e-06  3.148e-06  -0.353   0.7239    
I(year.min^3):count.goodgermany      5.307e-06  6.600e-06   0.804   0.4213    
I(year.min^3):count.goodireland     -2.256e-06  3.088e-06  -0.731   0.4650    
I(year.min^3):count.gooditaly        2.893e-05  2.482e-05   1.166   0.2438    
I(year.min^3):count.goodnetherlands -2.397e-07  9.326e-07  -0.257   0.7972    
I(year.min^3):count.goodnew-zealand -1.957e-06  2.518e-06  -0.777   0.4371    
I(year.min^3):count.goodother        6.694e-06  6.202e-06   1.079   0.2805    
I(year.min^3):count.goodportugal     2.945e-06  3.972e-06   0.741   0.4584    
I(year.min^3):count.goodspain        3.551e-06  2.885e-06   1.231   0.2185    
I(year.min^3):count.goodsweden      -2.862e-07  2.613e-06  -0.110   0.9128    
I(year.min^3):count.gooduk           7.526e-07  5.567e-07   1.352   0.1764    
---
Signif. codes:  0 ‘***’ 0.001 ‘**’ 0.01 ‘*’ 0.05 ‘.’ 0.1 ‘ ’ 1

(Dispersion parameter for quasipoisson family taken to be 0.215412)

    Null deviance: 15191  on 51483  degrees of freedom
Residual deviance: 14501  on 51416  degrees of freedom
AIC: NA

Number of Fisher Scoring iterations: 5


[1] "------Figure 3b - 1980-1998------"


Call:
glm(formula = log10(tot.paps.first + 1) ~ (year.min) * count.good, 
    family = quasipoisson)

Deviance Residuals: 
     Min        1Q    Median        3Q       Max  
-1.26464  -0.39036   0.04013   0.32573   1.49715  

Coefficients:
                                 Estimate Std. Error t value Pr(>|t|)    
(Intercept)                     1.304e+01  2.597e+00   5.021 5.17e-07 ***
year.min                       -6.775e-03  1.306e-03  -5.190 2.12e-07 ***
count.goodaustralia            -1.576e+01  6.785e+00  -2.323  0.02018 *  
count.goodbelgium              -1.928e+01  1.321e+01  -1.460  0.14438    
count.goodcanada               -1.220e+01  5.796e+00  -2.104  0.03536 *  
count.gooddenmark              -3.030e+01  1.524e+01  -1.988  0.04680 *  
count.goodfinland               8.489e+00  1.679e+01   0.505  0.61322    
count.goodfrance                7.322e+00  1.122e+01   0.652  0.51418    
count.goodgermany               9.904e+00  9.337e+00   1.061  0.28881    
count.goodireland              -2.713e+01  2.057e+01  -1.319  0.18731    
count.gooditaly                -4.077e+01  1.597e+01  -2.552  0.01071 *  
count.goodnetherlands          -1.045e+01  3.575e+00  -2.923  0.00347 ** 
count.goodnew-zealand           5.159e+00  1.402e+01   0.368  0.71286    
count.goodother                 1.896e+00  2.414e+01   0.079  0.93742    
count.goodportugal             -1.438e+01  9.269e+00  -1.551  0.12088    
count.goodspain                -2.500e+00  6.002e+00  -0.417  0.67702    
count.goodsweden                5.888e+00  1.186e+01   0.497  0.61943    
count.gooduk                   -8.894e+00  3.841e+00  -2.316  0.02057 *  
year.min:count.goodaustralia    7.916e-03  3.410e-03   2.321  0.02030 *  
year.min:count.goodbelgium      9.692e-03  6.634e-03   1.461  0.14408    
year.min:count.goodcanada       6.114e-03  2.914e-03   2.098  0.03589 *  
year.min:count.gooddenmark      1.524e-02  7.657e-03   1.990  0.04663 *  
year.min:count.goodfinland     -4.296e-03  8.438e-03  -0.509  0.61067    
year.min:count.goodfrance      -3.749e-03  5.641e-03  -0.665  0.50625    
year.min:count.goodgermany     -4.915e-03  4.689e-03  -1.048  0.29463    
year.min:count.goodireland      1.367e-02  1.034e-02   1.322  0.18603    
year.min:count.gooditaly        2.028e-02  8.025e-03   2.527  0.01150 *  
year.min:count.goodnetherlands  5.187e-03  1.797e-03   2.886  0.00390 ** 
year.min:count.goodnew-zealand -2.617e-03  7.046e-03  -0.371  0.71030    
year.min:count.goodother       -9.193e-04  1.213e-02  -0.076  0.93959    
year.min:count.goodportugal     7.100e-03  4.655e-03   1.525  0.12724    
year.min:count.goodspain        9.478e-04  3.018e-03   0.314  0.75345    
year.min:count.goodsweden      -2.916e-03  5.957e-03  -0.490  0.62448    
year.min:count.gooduk           4.474e-03  1.931e-03   2.317  0.02051 *  
---
Signif. codes:  0 ‘***’ 0.001 ‘**’ 0.01 ‘*’ 0.05 ‘.’ 0.1 ‘ ’ 1

(Dispersion parameter for quasipoisson family taken to be 0.2262936)

    Null deviance: 9932.0  on 31666  degrees of freedom
Residual deviance: 9458.5  on 31633  degrees of freedom
AIC: NA

Number of Fisher Scoring iterations: 5


[1] "------Same as Figure 3b for last authors------"


Call:
glm(formula = log10(tot.paps.last + 1) ~ (year.min + I(year.min^2) + 
    I(year.min^3)) * count.good, family = quasipoisson)

Deviance Residuals: 
     Min        1Q    Median        3Q       Max  
-1.07246  -0.72394  -0.06445   0.33078   2.18497  

Coefficients:
                                      Estimate Std. Error t value Pr(>|t|)    
(Intercept)                          7.317e+03  6.494e+03   1.127 0.259807    
year.min                            -1.173e+01  9.946e+00  -1.180 0.238144    
I(year.min^2)                        6.258e-03  5.078e-03   1.232 0.217813    
I(year.min^3)                       -1.110e-06  8.640e-07  -1.285 0.198722    
count.goodaustralia                 -5.349e+03  3.815e+04  -0.140 0.888483    
count.goodbelgium                   -8.728e+04  4.423e+04  -1.973 0.048450 *  
count.goodcanada                     3.087e+03  1.794e+04   0.172 0.863413    
count.gooddenmark                    4.417e+04  5.959e+04   0.741 0.458532    
count.goodfinland                   -1.387e+05  2.898e+05  -0.479 0.632196    
count.goodfrance                    -9.373e+04  1.004e+05  -0.934 0.350517    
count.goodgermany                   -2.063e+05  9.833e+04  -2.098 0.035882 *  
count.goodireland                   -8.276e+04  5.929e+04  -1.396 0.162799    
count.gooditaly                     -2.008e+05  3.092e+05  -0.649 0.516076    
count.goodnetherlands                5.055e+04  1.433e+04   3.527 0.000421 ***
count.goodnew-zealand               -6.361e+04  5.958e+04  -1.068 0.285693    
count.goodother                     -1.432e+06  8.839e+05  -1.620 0.105265    
count.goodportugal                  -1.338e+05  1.856e+05  -0.721 0.471012    
count.goodspain                     -1.604e+05  1.399e+05  -1.146 0.251627    
count.goodsweden                    -3.198e+05  2.189e+05  -1.461 0.144085    
count.gooduk                         1.211e+04  8.640e+03   1.401 0.161126    
year.min:count.goodaustralia         7.862e+00  5.813e+01   0.135 0.892419    
year.min:count.goodbelgium           1.345e+02  6.775e+01   1.984 0.047209 *  
year.min:count.goodcanada           -4.783e+00  2.744e+01  -0.174 0.861613    
year.min:count.gooddenmark          -6.803e+01  9.126e+01  -0.745 0.456031    
year.min:count.goodfinland           2.085e+02  4.400e+02   0.474 0.635518    
year.min:count.goodfrance            1.418e+02  1.527e+02   0.929 0.352858    
year.min:count.goodgermany           3.141e+02  1.496e+02   2.099 0.035795 *  
year.min:count.goodireland           1.267e+02  9.065e+01   1.397 0.162323    
year.min:count.gooditaly             3.041e+02  4.688e+02   0.649 0.516549    
year.min:count.goodnetherlands      -7.779e+01  2.191e+01  -3.551 0.000384 ***
year.min:count.goodnew-zealand       9.708e+01  9.085e+01   1.069 0.285237    
year.min:count.goodother             2.167e+03  1.338e+03   1.619 0.105476    
year.min:count.goodportugal          2.021e+02  2.813e+02   0.718 0.472538    
year.min:count.goodspain             2.439e+02  2.122e+02   1.149 0.250435    
year.min:count.goodsweden            4.825e+02  3.321e+02   1.453 0.146279    
year.min:count.gooduk               -1.842e+01  1.324e+01  -1.391 0.164201    
I(year.min^2):count.goodaustralia   -3.846e-03  2.952e-02  -0.130 0.896350    
I(year.min^2):count.goodbelgium     -6.902e-02  3.459e-02  -1.995 0.046013 *  
I(year.min^2):count.goodcanada       2.469e-03  1.398e-02   0.177 0.859864    
I(year.min^2):count.gooddenmark      3.492e-02  4.658e-02   0.750 0.453522    
I(year.min^2):count.goodfinland     -1.045e-01  2.227e-01  -0.469 0.638857    
I(year.min^2):count.goodfrance      -7.153e-02  7.737e-02  -0.925 0.355228    
I(year.min^2):count.goodgermany     -1.593e-01  7.586e-02  -2.100 0.035713 *  
I(year.min^2):count.goodireland     -6.462e-02  4.619e-02  -1.399 0.161856    
I(year.min^2):count.gooditaly       -1.535e-01  2.369e-01  -0.648 0.517025    
I(year.min^2):count.goodnetherlands  3.990e-02  1.116e-02   3.575 0.000350 ***
I(year.min^2):count.goodnew-zealand -4.939e-02  4.617e-02  -1.070 0.284770    
I(year.min^2):count.goodother       -1.093e+00  6.756e-01  -1.618 0.105690    
I(year.min^2):count.goodportugal    -1.017e-01  1.421e-01  -0.716 0.474043    
I(year.min^2):count.goodspain       -1.235e-01  1.072e-01  -1.152 0.249260    
I(year.min^2):count.goodsweden      -2.426e-01  1.679e-01  -1.445 0.148498    
I(year.min^2):count.gooduk           9.340e-03  6.764e-03   1.381 0.167304    
I(year.min^3):count.goodaustralia    6.263e-07  4.998e-06   0.125 0.900277    
I(year.min^3):count.goodbelgium      1.181e-05  5.886e-06   2.006 0.044858 *  
I(year.min^3):count.goodcanada      -4.245e-07  2.375e-06  -0.179 0.858165    
I(year.min^3):count.gooddenmark     -5.973e-06  7.925e-06  -0.754 0.451005    
I(year.min^3):count.goodfinland      1.745e-05  3.756e-05   0.465 0.642213    
I(year.min^3):count.goodfrance       1.202e-05  1.307e-05   0.920 0.357628    
I(year.min^3):count.goodgermany      2.694e-05  1.282e-05   2.101 0.035634 *  
I(year.min^3):count.goodireland      1.099e-05  7.846e-06   1.400 0.161399    
I(year.min^3):count.gooditaly        2.583e-05  3.991e-05   0.647 0.517504    
I(year.min^3):count.goodnetherlands -6.821e-06  1.895e-06  -3.600 0.000319 ***
I(year.min^3):count.goodnew-zealand  8.375e-06  7.822e-06   1.071 0.284291    
I(year.min^3):count.goodother        1.838e-04  1.137e-04   1.617 0.105907    
I(year.min^3):count.goodportugal     1.707e-05  2.393e-05   0.714 0.475526    
I(year.min^3):count.goodspain        2.086e-05  1.806e-05   1.155 0.248105    
I(year.min^3):count.goodsweden       4.067e-05  2.831e-05   1.437 0.150743    
I(year.min^3):count.gooduk          -1.579e-06  1.151e-06  -1.371 0.170432    
---
Signif. codes:  0 ‘***’ 0.001 ‘**’ 0.01 ‘*’ 0.05 ‘.’ 0.1 ‘ ’ 1

(Dispersion parameter for quasipoisson family taken to be 0.3535685)

    Null deviance: 20745  on 51483  degrees of freedom
Residual deviance: 20033  on 51416  degrees of freedom
AIC: NA

Number of Fisher Scoring iterations: 8


[1] "------Same as Figure 3b - 1980-1998 - for last authors------"


Call:
glm(formula = log10(tot.paps.last + 1) ~ (year.min) * count.good, 
    family = quasipoisson)

Deviance Residuals: 
    Min       1Q   Median       3Q      Max  
-0.8857  -0.6956  -0.5283   0.3322   2.1934  

Coefficients:
                                 Estimate Std. Error t value Pr(>|t|)    
(Intercept)                     3.079e+01  5.156e+00   5.972 2.37e-09 ***
year.min                       -1.614e-02  2.592e-03  -6.229 4.75e-10 ***
count.goodaustralia             2.556e+00  1.352e+01   0.189   0.8500    
count.goodbelgium              -4.867e+01  2.713e+01  -1.794   0.0728 .  
count.goodcanada               -7.426e+00  1.134e+01  -0.655   0.5124    
count.gooddenmark              -2.187e+00  3.354e+01  -0.065   0.9480    
count.goodfinland               6.105e+01  3.396e+01   1.798   0.0722 .  
count.goodfrance                2.296e+01  2.207e+01   1.040   0.2982    
count.goodgermany              -4.450e+00  1.768e+01  -0.252   0.8012    
count.goodireland              -2.574e+01  4.238e+01  -0.607   0.5436    
count.gooditaly                 1.888e+01  2.528e+01   0.747   0.4551    
count.goodnetherlands           5.467e+01  7.389e+00   7.399 1.40e-13 ***
count.goodnew-zealand           2.435e-01  2.550e+01   0.010   0.9924    
count.goodother                 2.597e+01  4.868e+01   0.534   0.5936    
count.goodportugal             -4.449e+00  1.571e+01  -0.283   0.7770    
count.goodspain                 4.704e+00  1.029e+01   0.457   0.6476    
count.goodsweden                4.209e+01  2.412e+01   1.745   0.0810 .  
count.gooduk                    5.588e+00  7.624e+00   0.733   0.4635    
year.min:count.goodaustralia   -1.300e-03  6.797e-03  -0.191   0.8483    
year.min:count.goodbelgium      2.444e-02  1.362e-02   1.793   0.0729 .  
year.min:count.goodcanada       3.736e-03  5.700e-03   0.655   0.5122    
year.min:count.gooddenmark      9.945e-04  1.686e-02   0.059   0.9530    
year.min:count.goodfinland     -3.074e-02  1.707e-02  -1.800   0.0718 .  
year.min:count.goodfrance      -1.160e-02  1.110e-02  -1.046   0.2958    
year.min:count.goodgermany      2.354e-03  8.878e-03   0.265   0.7909    
year.min:count.goodireland      1.294e-02  2.130e-02   0.608   0.5435    
year.min:count.gooditaly       -9.484e-03  1.271e-02  -0.746   0.4556    
year.min:count.goodnetherlands -2.764e-02  3.715e-03  -7.439 1.04e-13 ***
year.min:count.goodnew-zealand -5.474e-05  1.282e-02  -0.004   0.9966    
year.min:count.goodother       -1.305e-02  2.447e-02  -0.533   0.5939    
year.min:count.goodportugal     2.282e-03  7.890e-03   0.289   0.7724    
year.min:count.goodspain       -2.484e-03  5.176e-03  -0.480   0.6313    
year.min:count.goodsweden      -2.114e-02  1.213e-02  -1.743   0.0814 .  
year.min:count.gooduk          -2.806e-03  3.834e-03  -0.732   0.4642    
---
Signif. codes:  0 ‘***’ 0.001 ‘**’ 0.01 ‘*’ 0.05 ‘.’ 0.1 ‘ ’ 1

(Dispersion parameter for quasipoisson family taken to be 0.367572)

    Null deviance: 12601  on 31666  degrees of freedom
Residual deviance: 12287  on 31633  degrees of freedom
AIC: NA

Number of Fisher Scoring iterations: 5


[1] "------Supplementary Analyses-------"


[1] "------Figure 2a, data country by country------"


Call:
glm(formula = log10(tot.paps) ~ (year.min + I(year.min^2) + I(year.min^3)) * 
    count.good, family = quasipoisson, weights = tot.paps)

Deviance Residuals: 
    Min       1Q   Median       3Q      Max  
-1.8679  -1.1700  -0.8341  -0.2266  16.0250  

Coefficients:
                                      Estimate Std. Error t value Pr(>|t|)    
(Intercept)                          1.516e+04  1.844e+03   8.221  < 2e-16 ***
year.min                            -2.331e+01  2.825e+00  -8.248  < 2e-16 ***
I(year.min^2)                        1.194e-02  1.443e-03   8.275  < 2e-16 ***
I(year.min^3)                       -2.038e-06  2.456e-07  -8.300  < 2e-16 ***
count.goodaustralia                 -5.338e+03  1.213e+04  -0.440 0.659961    
count.goodbelgium                   -2.564e+04  1.449e+04  -1.769 0.076901 .  
count.goodcanada                    -1.170e+04  5.701e+03  -2.053 0.040092 *  
count.gooddenmark                    9.711e+03  1.730e+04   0.561 0.574600    
count.goodfinland                   -1.690e+05  9.004e+04  -1.877 0.060499 .  
count.goodfrance                    -2.237e+04  3.015e+04  -0.742 0.458037    
count.goodgermany                   -1.131e+05  2.922e+04  -3.871 0.000109 ***
count.goodireland                   -1.040e+04  1.480e+04  -0.703 0.482332    
count.gooditaly                      1.415e+05  1.131e+05   1.251 0.210938    
count.goodnetherlands                1.320e+04  4.399e+03   3.001 0.002690 ** 
count.goodnew-zealand                8.198e+03  1.607e+04   0.510 0.609989    
count.goodother                     -7.502e+04  3.106e+04  -2.415 0.015742 *  
count.goodportugal                  -2.899e+04  2.377e+04  -1.220 0.222554    
count.goodspain                     -5.121e+04  2.638e+04  -1.941 0.052244 .  
count.goodsweden                     2.791e+02  1.550e+04   0.018 0.985631    
count.gooduk                         5.377e+03  2.484e+03   2.165 0.030423 *  
year.min:count.goodaustralia         8.124e+00  1.848e+01   0.440 0.660249    
year.min:count.goodbelgium           3.940e+01  2.219e+01   1.775 0.075870 .  
year.min:count.goodcanada            1.790e+01  8.715e+00   2.054 0.039942 *  
year.min:count.gooddenmark          -1.479e+01  2.650e+01  -0.558 0.576720    
year.min:count.goodfinland           2.560e+02  1.366e+02   1.874 0.060894 .  
year.min:count.goodfrance            3.364e+01  4.583e+01   0.734 0.462931    
year.min:count.goodgermany           1.719e+02  4.438e+01   3.872 0.000108 ***
year.min:count.goodireland           1.610e+01  2.272e+01   0.709 0.478444    
year.min:count.gooditaly            -2.147e+02  1.713e+02  -1.253 0.210062    
year.min:count.goodnetherlands      -2.018e+01  6.723e+00  -3.002 0.002687 ** 
year.min:count.goodnew-zealand      -1.264e+01  2.455e+01  -0.515 0.606666    
year.min:count.goodother             1.149e+02  4.744e+01   2.422 0.015419 *  
year.min:count.goodportugal          4.437e+01  3.624e+01   1.224 0.220835    
year.min:count.goodspain             7.793e+01  4.008e+01   1.944 0.051879 .  
year.min:count.goodsweden           -8.051e-01  2.366e+01  -0.034 0.972852    
year.min:count.gooduk               -8.178e+00  3.808e+00  -2.147 0.031772 *  
I(year.min^2):count.goodaustralia   -4.121e-03  9.385e-03  -0.439 0.660573    
I(year.min^2):count.goodbelgium     -2.017e-02  1.132e-02  -1.781 0.074856 .  
I(year.min^2):count.goodcanada      -9.129e-03  4.440e-03  -2.056 0.039797 *  
I(year.min^2):count.gooddenmark      7.511e-03  1.353e-02   0.555 0.578879    
I(year.min^2):count.goodfinland     -1.292e-01  6.904e-02  -1.871 0.061290 .  
I(year.min^2):count.goodfrance      -1.686e-02  2.322e-02  -0.726 0.467841    
I(year.min^2):count.goodgermany     -8.705e-02  2.247e-02  -3.874 0.000107 ***
I(year.min^2):count.goodireland     -8.312e-03  1.162e-02  -0.715 0.474530    
I(year.min^2):count.gooditaly        1.087e-01  8.653e-02   1.256 0.209211    
I(year.min^2):count.goodnetherlands  1.028e-02  3.425e-03   3.002 0.002687 ** 
I(year.min^2):count.goodnew-zealand  6.491e-03  1.249e-02   0.519 0.603424    
I(year.min^2):count.goodother       -5.869e-02  2.415e-02  -2.430 0.015106 *  
I(year.min^2):count.goodportugal    -2.263e-02  1.841e-02  -1.229 0.219106    
I(year.min^2):count.goodspain       -3.953e-02  2.030e-02  -1.947 0.051536 .  
I(year.min^2):count.goodsweden       6.014e-04  1.204e-02   0.050 0.960155    
I(year.min^2):count.gooduk           4.144e-03  1.946e-03   2.130 0.033183 *  
I(year.min^3):count.goodaustralia    6.967e-07  1.588e-06   0.439 0.660934    
I(year.min^3):count.goodbelgium      3.443e-06  1.926e-06   1.788 0.073860 .  
I(year.min^3):count.goodcanada       1.551e-06  7.541e-07   2.057 0.039658 *  
I(year.min^3):count.gooddenmark     -1.271e-06  2.303e-06  -0.552 0.581076    
I(year.min^3):count.goodfinland      2.174e-05  1.164e-05   1.869 0.061684 .  
I(year.min^3):count.goodfrance       2.815e-06  3.921e-06   0.718 0.472768    
I(year.min^3):count.goodgermany      1.470e-05  3.793e-06   3.875 0.000107 ***
I(year.min^3):count.goodireland      1.430e-06  1.982e-06   0.722 0.470595    
I(year.min^3):count.gooditaly       -1.833e-05  1.457e-05  -1.258 0.208387    
I(year.min^3):count.goodnetherlands -1.745e-06  5.814e-07  -3.002 0.002688 ** 
I(year.min^3):count.goodnew-zealand -1.111e-06  2.120e-06  -0.524 0.600255    
I(year.min^3):count.goodother        9.988e-06  4.098e-06   2.437 0.014801 *  
I(year.min^3):count.goodportugal     3.847e-06  3.118e-06   1.234 0.217370    
I(year.min^3):count.goodspain        6.682e-06  3.427e-06   1.950 0.051215 .  
I(year.min^3):count.goodsweden      -1.343e-07  2.041e-06  -0.066 0.947544    
I(year.min^3):count.gooduk          -7.000e-07  3.314e-07  -2.112 0.034655 *  
---
Signif. codes:  0 ‘***’ 0.001 ‘**’ 0.01 ‘*’ 0.05 ‘.’ 0.1 ‘ ’ 1

(Dispersion parameter for quasipoisson family taken to be 1.244642)

    Null deviance: 70436  on 51483  degrees of freedom
Residual deviance: 67739  on 51416  degrees of freedom
AIC: NA

Number of Fisher Scoring iterations: 4


[1] "------Figure 2a - 1980-1998------"


Call:
glm(formula = log10(tot.paps) ~ (year.min) * count.good, family = quasipoisson, 
    weights = tot.paps)

Deviance Residuals: 
    Min       1Q   Median       3Q      Max  
-1.5180  -1.1623  -0.8228  -0.2284  16.1953  

Coefficients:
                                 Estimate Std. Error t value Pr(>|t|)    
(Intercept)                     4.836e+00  1.346e+00   3.593 0.000327 ***
year.min                       -2.335e-03  6.765e-04  -3.452 0.000557 ***
count.goodaustralia            -6.172e+00  3.844e+00  -1.606 0.108346    
count.goodbelgium              -1.931e+01  7.492e+00  -2.577 0.009975 ** 
count.goodcanada               -1.516e+01  3.274e+00  -4.631 3.65e-06 ***
count.gooddenmark              -4.853e+00  7.671e+00  -0.633 0.526990    
count.goodfinland               1.167e+01  7.759e+00   1.504 0.132594    
count.goodfrance                8.962e+00  6.057e+00   1.480 0.138992    
count.goodgermany              -5.934e+00  4.330e+00  -1.370 0.170575    
count.goodireland              -2.685e+01  1.225e+01  -2.191 0.028480 *  
count.gooditaly                -1.008e+01  7.551e+00  -1.335 0.181745    
count.goodnetherlands           1.095e+00  1.854e+00   0.591 0.554754    
count.goodnew-zealand           1.700e+01  7.980e+00   2.130 0.033153 *  
count.goodother                -3.780e+01  1.380e+01  -2.739 0.006173 ** 
count.goodportugal             -1.722e+01  5.499e+00  -3.132 0.001737 ** 
count.goodspain                 9.437e+00  3.381e+00   2.791 0.005255 ** 
count.goodsweden                9.902e-01  6.214e+00   0.159 0.873396    
count.gooduk                    5.327e-01  1.991e+00   0.268 0.789061    
year.min:count.goodaustralia    3.072e-03  1.932e-03   1.590 0.111816    
year.min:count.goodbelgium      9.668e-03  3.762e-03   2.570 0.010175 *  
year.min:count.goodcanada       7.580e-03  1.646e-03   4.606 4.12e-06 ***
year.min:count.gooddenmark      2.439e-03  3.854e-03   0.633 0.526805    
year.min:count.goodfinland     -5.845e-03  3.899e-03  -1.499 0.133910    
year.min:count.goodfrance      -4.541e-03  3.045e-03  -1.491 0.135846    
year.min:count.goodgermany      3.025e-03  2.174e-03   1.391 0.164212    
year.min:count.goodireland      1.349e-02  6.157e-03   2.191 0.028477 *  
year.min:count.gooditaly        5.045e-03  3.794e-03   1.330 0.183539    
year.min:count.goodnetherlands -5.785e-04  9.319e-04  -0.621 0.534713    
year.min:count.goodnew-zealand -8.609e-03  4.013e-03  -2.145 0.031935 *  
year.min:count.goodother        1.897e-02  6.932e-03   2.736 0.006214 ** 
year.min:count.goodportugal     8.569e-03  2.761e-03   3.103 0.001915 ** 
year.min:count.goodspain       -4.880e-03  1.700e-03  -2.870 0.004109 ** 
year.min:count.goodsweden      -5.024e-04  3.123e-03  -0.161 0.872188    
year.min:count.gooduk          -2.660e-04  1.001e-03  -0.266 0.790480    
---
Signif. codes:  0 ‘***’ 0.001 ‘**’ 0.01 ‘*’ 0.05 ‘.’ 0.1 ‘ ’ 1

(Dispersion parameter for quasipoisson family taken to be 1.237695)

    Null deviance: 42928  on 31666  degrees of freedom
Residual deviance: 41266  on 31633  degrees of freedom
AIC: NA

Number of Fisher Scoring iterations: 4


[1] "------Figure 2b, data country by country------"


Call:
glm(formula = log10(av.coaut) ~ (year.min + I(year.min^2) + I(year.min^3)) * 
    count.good, family = gaussian, weights = tot.paps)

Deviance Residuals: 
    Min       1Q   Median       3Q      Max  
-6.6535  -0.3762  -0.0511   0.2365  24.1007  

Coefficients:
                                      Estimate Std. Error t value Pr(>|t|)    
(Intercept)                         -7.257e+03  1.238e+03  -5.860 4.65e-09 ***
year.min                             1.124e+01  1.897e+00   5.923 3.18e-09 ***
I(year.min^2)                       -5.803e-03  9.690e-04  -5.988 2.13e-09 ***
I(year.min^3)                        9.990e-07  1.649e-07   6.057 1.39e-09 ***
count.goodaustralia                  1.508e+04  7.943e+03   1.899  0.05758 .  
count.goodbelgium                   -6.772e+03  9.541e+03  -0.710  0.47784    
count.goodcanada                     4.907e+03  3.624e+03   1.354  0.17575    
count.gooddenmark                   -4.694e+03  1.135e+04  -0.413  0.67930    
count.goodfinland                    3.164e+04  5.666e+04   0.559  0.57649    
count.goodfrance                     2.091e+04  1.229e+04   1.701  0.08897 .  
count.goodgermany                    4.317e+04  1.909e+04   2.262  0.02373 *  
count.goodireland                   -9.319e+03  9.677e+03  -0.963  0.33555    
count.gooditaly                      3.307e+05  7.013e+04   4.716 2.41e-06 ***
count.goodnetherlands                1.716e+04  2.937e+03   5.845 5.09e-09 ***
count.goodnew-zealand                5.331e+03  9.742e+03   0.547  0.58420    
count.goodother                     -1.360e+04  1.908e+04  -0.713  0.47600    
count.goodportugal                  -1.258e+04  1.386e+04  -0.908  0.36409    
count.goodspain                      7.344e+03  1.039e+04   0.707  0.47983    
count.goodsweden                    -1.561e+04  9.058e+03  -1.724  0.08475 .  
count.gooduk                         4.409e+03  1.671e+03   2.639  0.00832 ** 
year.min:count.goodaustralia        -2.309e+01  1.210e+01  -1.908  0.05640 .  
year.min:count.goodbelgium           1.033e+01  1.461e+01   0.707  0.47946    
year.min:count.goodcanada           -7.523e+00  5.542e+00  -1.357  0.17464    
year.min:count.gooddenmark           7.257e+00  1.739e+01   0.417  0.67652    
year.min:count.goodfinland          -4.806e+01  8.598e+01  -0.559  0.57621    
year.min:count.goodfrance           -3.202e+01  1.874e+01  -1.709  0.08744 .  
year.min:count.goodgermany          -6.586e+01  2.904e+01  -2.268  0.02331 *  
year.min:count.goodireland           1.428e+01  1.486e+01   0.961  0.33647    
year.min:count.gooditaly            -5.027e+02  1.063e+02  -4.730 2.25e-06 ***
year.min:count.goodnetherlands      -2.630e+01  4.487e+00  -5.861 4.63e-09 ***
year.min:count.goodnew-zealand      -8.244e+00  1.488e+01  -0.554  0.57964    
year.min:count.goodother             2.095e+01  2.919e+01   0.718  0.47297    
year.min:count.goodportugal          1.914e+01  2.114e+01   0.906  0.36520    
year.min:count.goodspain            -1.151e+01  1.585e+01  -0.726  0.46766    
year.min:count.goodsweden            2.399e+01  1.385e+01   1.732  0.08330 .  
year.min:count.gooduk               -6.744e+00  2.561e+00  -2.633  0.00846 ** 
I(year.min^2):count.goodaustralia    1.178e-02  6.146e-03   1.917  0.05523 .  
I(year.min^2):count.goodbelgium     -5.255e-03  7.459e-03  -0.704  0.48115    
I(year.min^2):count.goodcanada       3.844e-03  2.825e-03   1.361  0.17349    
I(year.min^2):count.gooddenmark     -3.739e-03  8.881e-03  -0.421  0.67376    
I(year.min^2):count.goodfinland      2.433e-02  4.349e-02   0.559  0.57594    
I(year.min^2):count.goodfrance       1.635e-02  9.519e-03   1.717  0.08596 .  
I(year.min^2):count.goodgermany      3.349e-02  1.472e-02   2.275  0.02290 *  
I(year.min^2):count.goodireland     -7.292e-03  7.601e-03  -0.959  0.33743    
I(year.min^2):count.gooditaly        2.547e-01  5.369e-02   4.744 2.11e-06 ***
I(year.min^2):count.goodnetherlands  1.343e-02  2.285e-03   5.876 4.22e-09 ***
I(year.min^2):count.goodnew-zealand  4.248e-03  7.578e-03   0.561  0.57507    
I(year.min^2):count.goodother       -1.075e-02  1.488e-02  -0.723  0.46995    
I(year.min^2):count.goodportugal    -9.714e-03  1.075e-02  -0.903  0.36634    
I(year.min^2):count.goodspain        6.010e-03  8.055e-03   0.746  0.45560    
I(year.min^2):count.goodsweden      -1.228e-02  7.058e-03  -1.740  0.08184 .  
I(year.min^2):count.gooduk           3.438e-03  1.308e-03   2.628  0.00860 ** 
I(year.min^3):count.goodaustralia   -2.004e-06  1.040e-06  -1.926  0.05408 .  
I(year.min^3):count.goodbelgium      8.903e-07  1.269e-06   0.702  0.48291    
I(year.min^3):count.goodcanada      -6.549e-07  4.798e-07  -1.365  0.17230    
I(year.min^3):count.gooddenmark      6.419e-07  1.511e-06   0.425  0.67103    
I(year.min^3):count.goodfinland     -4.104e-06  7.333e-06  -0.560  0.57570    
I(year.min^3):count.goodfrance      -2.781e-06  1.612e-06  -1.725  0.08452 .  
I(year.min^3):count.goodgermany     -5.675e-06  2.487e-06  -2.282  0.02251 *  
I(year.min^3):count.goodireland      1.241e-06  1.296e-06   0.957  0.33844    
I(year.min^3):count.gooditaly       -4.301e-05  9.041e-06  -4.757 1.97e-06 ***
I(year.min^3):count.goodnetherlands -2.285e-06  3.879e-07  -5.891 3.86e-09 ***
I(year.min^3):count.goodnew-zealand -7.297e-07  1.286e-06  -0.567  0.57048    
I(year.min^3):count.goodother        1.840e-06  2.529e-06   0.727  0.46696    
I(year.min^3):count.goodportugal     1.643e-06  1.823e-06   0.901  0.36752    
I(year.min^3):count.goodspain       -1.045e-06  1.365e-06  -0.766  0.44366    
I(year.min^3):count.goodsweden       2.096e-06  1.199e-06   1.749  0.08038 .  
I(year.min^3):count.gooduk          -5.842e-07  2.228e-07  -2.622  0.00875 ** 
---
Signif. codes:  0 ‘***’ 0.001 ‘**’ 0.01 ‘*’ 0.05 ‘.’ 0.1 ‘ ’ 1

(Dispersion parameter for gaussian family taken to be 0.492549)

    Null deviance: 34248  on 51483  degrees of freedom
Residual deviance: 25325  on 51416  degrees of freedom
AIC: 11154

Number of Fisher Scoring iterations: 2


[1] "------Figure 2b - 1980-1998------"


Call:
glm(formula = log10(av.coaut) ~ (year.min) * count.good, family = gaussian, 
    weights = tot.paps)

Deviance Residuals: 
    Min       1Q   Median       3Q      Max  
-6.7535  -0.3720  -0.0562   0.2180  24.1963  

Coefficients:
                                 Estimate Std. Error t value Pr(>|t|)    
(Intercept)                    -2.238e+01  1.012e+00 -22.115  < 2e-16 ***
year.min                        1.155e-02  5.087e-04  22.710  < 2e-16 ***
count.goodaustralia             8.705e+00  2.813e+00   3.095  0.00197 ** 
count.goodbelgium               3.824e+00  5.431e+00   0.704  0.48137    
count.goodcanada                2.985e+00  2.375e+00   1.257  0.20874    
count.gooddenmark              -2.994e+00  5.762e+00  -0.520  0.60335    
count.goodfinland              -9.646e+00  5.976e+00  -1.614  0.10653    
count.goodfrance                9.015e+00  4.405e+00   2.047  0.04071 *  
count.goodgermany              -3.858e+00  3.378e+00  -1.142  0.25352    
count.goodireland               1.167e+01  9.120e+00   1.279  0.20083    
count.gooditaly                 3.194e+01  5.543e+00   5.761 8.43e-09 ***
count.goodnetherlands           2.281e+00  1.376e+00   1.658  0.09735 .  
count.goodnew-zealand           1.045e+01  5.661e+00   1.846  0.06496 .  
count.goodother                -1.749e+01  9.959e+00  -1.756  0.07908 .  
count.goodportugal              1.776e+00  3.792e+00   0.468  0.63961    
count.goodspain                 1.755e+01  2.275e+00   7.712 1.27e-14 ***
count.goodsweden               -2.554e+01  4.652e+00  -5.491 4.02e-08 ***
count.gooduk                    3.687e+00  1.499e+00   2.460  0.01390 *  
year.min:count.goodaustralia   -4.409e-03  1.414e-03  -3.119  0.00182 ** 
year.min:count.goodbelgium     -1.923e-03  2.727e-03  -0.705  0.48085    
year.min:count.goodcanada      -1.533e-03  1.194e-03  -1.284  0.19905    
year.min:count.gooddenmark      1.518e-03  2.894e-03   0.525  0.59984    
year.min:count.goodfinland      4.843e-03  3.003e-03   1.613  0.10685    
year.min:count.goodfrance      -4.510e-03  2.214e-03  -2.037  0.04168 *  
year.min:count.goodgermany      1.958e-03  1.697e-03   1.154  0.24843    
year.min:count.goodireland     -5.883e-03  4.582e-03  -1.284  0.19921    
year.min:count.gooditaly       -1.597e-02  2.785e-03  -5.734 9.90e-09 ***
year.min:count.goodnetherlands -1.113e-03  6.917e-04  -1.609  0.10770    
year.min:count.goodnew-zealand -5.300e-03  2.846e-03  -1.862  0.06260 .  
year.min:count.goodother        8.773e-03  5.003e-03   1.754  0.07949 .  
year.min:count.goodportugal    -9.221e-04  1.904e-03  -0.484  0.62819    
year.min:count.goodspain       -8.802e-03  1.144e-03  -7.693 1.47e-14 ***
year.min:count.goodsweden       1.285e-02  2.337e-03   5.497 3.90e-08 ***
year.min:count.gooduk          -1.851e-03  7.534e-04  -2.457  0.01401 *  
---
Signif. codes:  0 ‘***’ 0.001 ‘**’ 0.01 ‘*’ 0.05 ‘.’ 0.1 ‘ ’ 1

(Dispersion parameter for gaussian family taken to be 0.5778703)

    Null deviance: 19908  on 31666  degrees of freedom
Residual deviance: 18280  on 31633  degrees of freedom
AIC: 11643

Number of Fisher Scoring iterations: 2


[1] "------multivariable analysis - fractional productivity, adjusting for co-authors------"


Call:
glm(formula = log10(tot.paps/av.coaut) ~ (year.min + I(year.min^2) + 
    I(year.min^3)) * (disc + av.coaut), family = gaussian)

Deviance Residuals: 
    Min       1Q   Median       3Q      Max  
-1.3806  -0.2678  -0.0036   0.2527   4.3448  

Coefficients:
                                        Estimate Std. Error t value Pr(>|t|)    
(Intercept)                           -4.727e+03  1.964e+03  -2.407 0.016090 *  
year.min                               6.999e+00  3.005e+00   2.329 0.019852 *  
I(year.min^2)                         -3.444e-03  1.532e-03  -2.248 0.024607 *  
I(year.min^3)                          5.632e-07  2.604e-07   2.162 0.030591 *  
discmathematics                        1.821e+04  8.243e+03   2.209 0.027180 *  
discearth and space                   -1.902e+04  7.362e+03  -2.584 0.009778 ** 
discphysics                            9.469e+02  5.255e+03   0.180 0.857005    
discchemistry                         -1.101e+04  3.691e+03  -2.983 0.002852 ** 
discbiology                           -1.075e+03  4.593e+03  -0.234 0.814916    
discbiomedical research                1.790e+03  3.280e+03   0.546 0.585290    
discpsychology                        -1.818e+04  8.768e+03  -2.073 0.038174 *  
discsocial sciences                   -7.199e+03  6.370e+03  -1.130 0.258426    
discarts&humanities                   -1.237e+04  2.488e+04  -0.497 0.619106    
discother                             -1.795e+04  4.809e+03  -3.732 0.000190 ***
av.coaut                               8.713e+03  5.309e+02  16.412  < 2e-16 ***
year.min:discmathematics              -2.780e+01  1.265e+01  -2.198 0.027959 *  
year.min:discearth and space           2.914e+01  1.126e+01   2.587 0.009684 ** 
year.min:discphysics                  -1.297e+00  8.043e+00  -0.161 0.871867    
year.min:discchemistry                 1.703e+01  5.655e+00   3.011 0.002601 ** 
year.min:discbiology                   1.665e+00  7.031e+00   0.237 0.812841    
year.min:discbiomedical research      -2.767e+00  5.024e+00  -0.551 0.581824    
year.min:discpsychology                2.793e+01  1.343e+01   2.080 0.037554 *  
year.min:discsocial sciences           1.120e+01  9.763e+00   1.147 0.251483    
year.min:discarts&humanities           1.858e+01  3.785e+01   0.491 0.623490    
year.min:discother                     2.760e+01  7.360e+00   3.749 0.000178 ***
year.min:av.coaut                     -1.335e+01  8.076e-01 -16.528  < 2e-16 ***
I(year.min^2):discmathematics          1.414e-02  6.467e-03   2.187 0.028769 *  
I(year.min^2):discearth and space     -1.488e-02  5.744e-03  -2.590 0.009592 ** 
I(year.min^2):discphysics              5.834e-04  4.103e-03   0.142 0.886918    
I(year.min^2):discchemistry           -8.778e-03  2.888e-03  -3.040 0.002370 ** 
I(year.min^2):discbiology             -8.599e-04  3.588e-03  -0.240 0.810611    
I(year.min^2):discbiomedical research  1.426e-03  2.565e-03   0.556 0.578271    
I(year.min^2):discpsychology          -1.431e-02  6.856e-03  -2.086 0.036939 *  
I(year.min^2):discsocial sciences     -5.803e-03  4.987e-03  -1.164 0.244581    
I(year.min^2):discarts&humanities     -9.305e-03  1.919e-02  -0.485 0.627731    
I(year.min^2):discother               -1.414e-02  3.754e-03  -3.767 0.000165 ***
I(year.min^2):av.coaut                 6.814e-03  4.095e-04  16.640  < 2e-16 ***
I(year.min^3):discmathematics         -2.397e-06  1.102e-06  -2.175 0.029613 *  
I(year.min^3):discearth and space      2.532e-06  9.763e-07   2.594 0.009501 ** 
I(year.min^3):discphysics             -8.574e-08  6.975e-07  -0.123 0.902169    
I(year.min^3):discchemistry            1.508e-06  4.915e-07   3.068 0.002159 ** 
I(year.min^3):discbiology              1.481e-07  6.103e-07   0.243 0.808231    
I(year.min^3):discbiomedical research -2.449e-07  4.364e-07  -0.561 0.574636    
I(year.min^3):discpsychology           2.442e-06  1.167e-06   2.093 0.036329 *  
I(year.min^3):discsocial sciences      1.003e-06  8.491e-07   1.181 0.237715    
I(year.min^3):discarts&humanities      1.554e-06  3.243e-06   0.479 0.631820    
I(year.min^3):discother                2.416e-06  6.383e-07   3.785 0.000154 ***
I(year.min^3):av.coaut                -1.159e-06  6.921e-08 -16.748  < 2e-16 ***
---
Signif. codes:  0 ‘***’ 0.001 ‘**’ 0.01 ‘*’ 0.05 ‘.’ 0.1 ‘ ’ 1

(Dispersion parameter for gaussian family taken to be 0.1354184)

    Null deviance: 8487.3  on 51483  degrees of freedom
Residual deviance: 6965.4  on 51436  degrees of freedom
AIC: 43219

Number of Fisher Scoring iterations: 2


[1] "------multivariable analysis - total papers adjusting for co-authors - 1980-1998-----"


Call:
glm(formula = log10(tot.paps/av.coaut) ~ year.min * (disc + av.coaut), 
    family = gaussian)

Deviance Residuals: 
    Min       1Q   Median       3Q      Max  
-1.3633  -0.2668   0.0011   0.2533   2.5013  

Coefficients:
                                   Estimate Std. Error t value Pr(>|t|)    
(Intercept)                       2.123e+01  1.222e+00  17.381  < 2e-16 ***
year.min                         -1.055e-02  6.139e-04 -17.181  < 2e-16 ***
discmathematics                   3.060e+00  7.739e+00   0.395 0.692567    
discearth and space              -6.094e+00  3.904e+00  -1.561 0.118519    
discphysics                      -8.534e+00  3.565e+00  -2.394 0.016673 *  
discchemistry                    -1.367e+01  2.844e+00  -4.807 1.54e-06 ***
discbiology                      -9.393e-01  2.932e+00  -0.320 0.748733    
discbiomedical research           6.926e+00  2.331e+00   2.971 0.002967 ** 
discpsychology                   -7.552e+00  5.986e+00  -1.262 0.207056    
discsocial sciences              -4.564e+00  5.709e+00  -0.799 0.424040    
discarts&humanities              -4.745e+00  5.658e+00  -0.839 0.401644    
discother                        -1.084e+01  2.952e+00  -3.672 0.000241 ***
av.coaut                         -6.813e-01  9.032e-02  -7.544 4.69e-14 ***
year.min:discmathematics         -1.387e-03  3.891e-03  -0.357 0.721461    
year.min:discearth and space      3.103e-03  1.962e-03   1.582 0.113711    
year.min:discphysics              4.387e-03  1.792e-03   2.448 0.014381 *  
year.min:discchemistry            6.895e-03  1.429e-03   4.823 1.42e-06 ***
year.min:discbiology              4.891e-04  1.474e-03   0.332 0.740007    
year.min:discbiomedical research -3.481e-03  1.171e-03  -2.972 0.002964 ** 
year.min:discpsychology           3.884e-03  3.008e-03   1.291 0.196554    
year.min:discsocial sciences      2.455e-03  2.870e-03   0.855 0.392424    
year.min:discarts&humanities      2.584e-03  2.846e-03   0.908 0.363906    
year.min:discother                5.492e-03  1.484e-03   3.702 0.000215 ***
year.min:av.coaut                 3.384e-04  4.532e-05   7.466 8.45e-14 ***
---
Signif. codes:  0 ‘***’ 0.001 ‘**’ 0.01 ‘*’ 0.05 ‘.’ 0.1 ‘ ’ 1

(Dispersion parameter for gaussian family taken to be 0.1378186)

    Null deviance: 4900.9  on 31666  degrees of freedom
Residual deviance: 4361.0  on 31643  degrees of freedom
AIC: 27135

Number of Fisher Scoring iterations: 2


[1] "------multivariable analysis - total papers as first author, adjusting for co-authors------"


Call:
glm(formula = log10(tot.paps.first + 1) ~ (year.min + I(year.min^2) + 
    I(year.min^3)) * (disc + av.coaut), family = quasipoisson)

Deviance Residuals: 
    Min       1Q   Median       3Q      Max  
-1.2580  -0.3706   0.0086   0.3078   3.8280  

Coefficients:
                                        Estimate Std. Error t value Pr(>|t|)
(Intercept)                            2.323e+04  2.904e+05   0.080    0.936
year.min                              -3.594e+01  4.445e+02  -0.081    0.936
I(year.min^2)                          1.853e-02  2.268e-01   0.082    0.935
I(year.min^3)                         -3.185e-06  3.857e-05  -0.083    0.934
discmathematics                        2.907e+03  9.251e+05   0.003    0.997
discearth and space                   -3.798e+04  8.914e+05  -0.043    0.966
discphysics                            2.388e+03  5.924e+05   0.004    0.997
discchemistry                         -2.737e+04  4.723e+05  -0.058    0.954
discbiology                           -1.030e+04  5.726e+05  -0.018    0.986
discbiomedical research                1.951e+03  3.987e+05   0.005    0.996
discpsychology                        -3.618e+04  1.019e+06  -0.036    0.972
discsocial sciences                   -2.192e+04  7.161e+05  -0.031    0.976
discarts&humanities                   -3.418e+04  3.110e+06  -0.011    0.991
discother                             -2.720e+04  6.172e+05  -0.044    0.965
av.coaut                               1.617e+03  1.108e+05   0.015    0.988
year.min:discmathematics              -4.366e+00  1.420e+03  -0.003    0.998
year.min:discearth and space           5.825e+01  1.364e+03   0.043    0.966
year.min:discphysics                  -3.507e+00  9.072e+02  -0.004    0.997
year.min:discchemistry                 4.215e+01  7.238e+02   0.058    0.954
year.min:discbiology                   1.581e+01  8.770e+02   0.018    0.986
year.min:discbiomedical research      -3.024e+00  6.111e+02  -0.005    0.996
year.min:discpsychology                5.552e+01  1.561e+03   0.036    0.972
year.min:discsocial sciences           3.376e+01  1.098e+03   0.031    0.975
year.min:discarts&humanities           5.199e+01  4.729e+03   0.011    0.991
year.min:discother                     4.175e+01  9.447e+02   0.044    0.965
year.min:av.coaut                     -2.415e+00  1.688e+02  -0.014    0.989
I(year.min^2):discmathematics          2.186e-03  7.266e-01   0.003    0.998
I(year.min^2):discearth and space     -2.977e-02  6.955e-01  -0.043    0.966
I(year.min^2):discphysics              1.713e-03  4.631e-01   0.004    0.997
I(year.min^2):discchemistry           -2.164e-02  3.698e-01  -0.059    0.953
I(year.min^2):discbiology             -8.094e-03  4.477e-01  -0.018    0.986
I(year.min^2):discbiomedical research  1.562e-03  3.121e-01   0.005    0.996
I(year.min^2):discpsychology          -2.839e-02  7.968e-01  -0.036    0.972
I(year.min^2):discsocial sciences     -1.733e-02  5.610e-01  -0.031    0.975
I(year.min^2):discarts&humanities     -2.636e-02  2.397e+00  -0.011    0.991
I(year.min^2):discother               -2.136e-02  4.819e-01  -0.044    0.965
I(year.min^2):av.coaut                 1.200e-03  8.574e-02   0.014    0.989
I(year.min^3):discmathematics         -3.647e-07  1.239e-04  -0.003    0.998
I(year.min^3):discearth and space      5.071e-06  1.182e-04   0.043    0.966
I(year.min^3):discphysics             -2.782e-07  7.878e-05  -0.004    0.997
I(year.min^3):discchemistry            3.701e-06  6.295e-05   0.059    0.953
I(year.min^3):discbiology              1.381e-06  7.617e-05   0.018    0.986
I(year.min^3):discbiomedical research -2.691e-07  5.313e-05  -0.005    0.996
I(year.min^3):discpsychology           4.839e-06  1.356e-04   0.036    0.972
I(year.min^3):discsocial sciences      2.966e-06  9.554e-05   0.031    0.975
I(year.min^3):discarts&humanities      4.456e-06  4.049e-04   0.011    0.991
I(year.min^3):discother                3.641e-06  8.194e-05   0.044    0.965
I(year.min^3):av.coaut                -1.983e-07  1.452e-05  -0.014    0.989

(Dispersion parameter for quasipoisson family taken to be 1366.727)

    Null deviance: 15191  on 51483  degrees of freedom
Residual deviance: 14438  on 51436  degrees of freedom
AIC: NA

Number of Fisher Scoring iterations: 6


[1] "------multivariable analysis - total papers as first author, co-authors - 1980-1998-----"


Call:
glm(formula = log10(tot.paps.first + 1) ~ year.min * (disc + 
    av.coaut), family = quasipoisson)

Deviance Residuals: 
    Min       1Q   Median       3Q      Max  
-1.2772  -0.3873   0.0222   0.3213   3.6354  

Coefficients:
                                   Estimate Std. Error t value Pr(>|t|)
(Intercept)                       3.341e+01  1.134e+02   0.295    0.768
year.min                         -1.698e-02  5.692e-02  -0.298    0.765
discmathematics                   5.676e+00  4.845e+02   0.012    0.991
discearth and space              -1.538e+01  2.612e+02  -0.059    0.953
discphysics                      -9.434e-03  2.231e+02   0.000    1.000
discchemistry                    -2.386e+01  1.997e+02  -0.119    0.905
discbiology                      -4.994e+00  2.034e+02  -0.025    0.980
discbiomedical research           4.645e+00  1.576e+02   0.029    0.976
discpsychology                   -1.316e+01  3.873e+02  -0.034    0.973
discsocial sciences              -3.881e+00  3.546e+02  -0.011    0.991
discarts&humanities              -1.170e+01  3.431e+02  -0.034    0.973
discother                        -9.277e+00  2.043e+02  -0.045    0.964
av.coaut                         -8.049e+00  2.037e+01  -0.395    0.693
year.min:discmathematics         -2.817e-03  2.436e-01  -0.012    0.991
year.min:discearth and space      7.720e-03  1.312e-01   0.059    0.953
year.min:discphysics              8.967e-05  1.122e-01   0.001    0.999
year.min:discchemistry            1.194e-02  1.004e-01   0.119    0.905
year.min:discbiology              2.460e-03  1.022e-01   0.024    0.981
year.min:discbiomedical research -2.343e-03  7.920e-02  -0.030    0.976
year.min:discpsychology           6.629e-03  1.946e-01   0.034    0.973
year.min:discsocial sciences      1.997e-03  1.783e-01   0.011    0.991
year.min:discarts&humanities      5.950e-03  1.726e-01   0.034    0.973
year.min:discother                4.615e-03  1.027e-01   0.045    0.964
year.min:av.coaut                 4.027e-03  1.021e-02   0.395    0.693

(Dispersion parameter for quasipoisson family taken to be 369.8481)

    Null deviance: 9932.0  on 31666  degrees of freedom
Residual deviance: 9664.3  on 31643  degrees of freedom
AIC: NA

Number of Fisher Scoring iterations: 6
